# Supplementary material for: Polymer microbubbles as universal platform to accelerate polymer mechanochemistry
Source: Nat Commun. 2025 Jun 25;16:5380. doi: 10.1038/s41467-025-60667-8 (PMC12198389; doi:10.1038/s41467-025-60667-8)
Supplement: Supplementary file 3 — Supplementary Data 1 [file 41467_2025_60667_MOESM3_ESM.xlsx]

## Sheet: For Figure_5j
	Reactant structures								Transistion state structures
		0.0nN							0.0nN
			69							69
		C	-0.669352	1.13572	0.252063				C	-0.670691	1.54218	0.370194
		C	-0.114619	2.25572	-0.67171				C	0.138323	2.71732	-0.920097
		C	1.15688	1.90438	-0.906897				C	1.31935	2.35561	-1.17058
		C	1.35518	0.574884	-0.111541				C	1.20839	0.448132	0.467557
		C	-0.759266	-0.148582	-0.604674				C	-0.839989	0.365671	-0.420419
		C	0.503909	-0.496881	-0.842631				C	0.382189	-0.281208	-0.410609
		H	-1.67649	-0.587708	-0.974926				H	-1.69196	0.163558	-1.05416
		H	0.923589	-1.28973	-1.44455				H	0.716657	-1.1065	-1.02065
		O	0.511977	0.851924	1.02264				O	0.458456	1.34774	1.15157
		H	-1.51492	1.39862	0.882293				H	-1.44707	2.11848	0.852017
		C	2.20152	2.45666	-1.79998				C	2.67027	2.28645	-1.61332
		O	2.67094	1.43777	-2.56104				O	2.75681	1.88844	-2.90047
		C	3.86391	1.64135	-3.35465				C	4.09082	1.82787	-3.45856
		C	4.8718	0.562538	-2.97817				C	4.83885	0.559874	-3.07319
		H	4.23756	2.65281	-3.17974				H	4.64477	2.71819	-3.14646
		H	3.56131	1.55211	-4.40302				H	3.92207	1.87232	-4.53801
		C	6.10232	0.567763	-3.88751				C	6.17093	0.468852	-3.82134
		H	4.37624	-0.412878	-3.01809				H	4.21357	-0.312051	-3.28896
		H	5.18376	0.709604	-1.93611				H	5.01414	0.566619	-1.99408
		H	5.82253	0.400352	-4.93449				H	6.02065	0.484063	-4.90832
		H	6.79265	-0.228783	-3.59687				H	6.69679	-0.455713	-3.57323
		H	6.6387	1.5228	-3.83307				H	6.82789	1.30965	-3.56575
		O	2.62097	3.59013	-1.80116				O	3.63459	2.52961	-0.895071
		C	-0.902951	3.33048	-1.29554				C	-0.80737	3.74191	-1.38394
		O	-2.17409	3.30778	-0.822268				O	-2.08901	3.41827	-1.07342
		C	-3.05902	4.31775	-1.34983				C	-3.08984	4.3558	-1.52001
		C	-4.44966	4.04329	-0.803917				C	-4.43146	3.8917	-0.980977
		H	-3.03281	4.27856	-2.44375				H	-3.08007	4.38849	-2.61513
		H	-2.68775	5.30301	-1.04627				H	-2.8274	5.35545	-1.15901
		C	-5.46086	5.0872	-1.2853				C	-5.56379	4.82897	-1.4093
		H	-4.40649	4.03344	0.291974				H	-4.37535	3.84	0.113467
		H	-4.76038	3.03934	-1.11787				H	-4.62761	2.87249	-1.33612
		H	-5.18421	6.09333	-0.949119				H	-5.39296	5.84948	-1.04705
		H	-6.46124	4.86959	-0.898044				H	-6.52514	4.48963	-1.01111
		H	-5.52311	5.10691	-2.37974				H	-5.65078	4.8738	-2.5012
		O	-0.500043	4.12332	-2.12052				O	-0.499311	4.74748	-1.98558
		C	2.76776	0.262468	0.332339				C	2.5902	0.228299	1.00309
		N	2.94318	-1.06267	0.92575				N	2.96868	-1.16671	1.23843
		H	3.06658	1.01798	1.0674				H	2.66747	0.76513	1.95374
		H	3.43968	0.345605	-0.520218				H	3.33387	0.686397	0.342212
		S	3.56246	-2.28571	-0.0460338				S	3.53149	-2.11042	-0.0346485
		C	5.30989	-1.84501	-0.0725368				C	5.28899	-1.7512	-0.0565813
		H	2.16034	-1.4125	1.47326				H	2.32139	-1.72431	1.7897
		C	5.80713	-1.16291	1.01933				C	5.84968	-1.06342	0.997342
		C	6.15238	-2.23999	-1.16255				C	6.07132	-2.21749	-1.16121
		C	7.52358	-1.81385	-1.11235				C	7.46488	-1.87894	-1.16312
		C	8.00603	-1.13368	0.0332917				C	8.01762	-1.18909	-0.054319
		C	7.17134	-0.818517	1.07953				C	7.23296	-0.790629	1.00161
		H	7.55667	-0.311886	1.95868				H	7.67203	-0.274543	1.84949
		H	5.13888	-0.898663	1.82948				H	5.22586	-0.752534	1.8257
		H	9.06313	-0.900395	0.0785118				H	9.087	-1.01456	-0.0445645
		C	5.72615	-3.03856	-2.25897				C	5.5525	-3.0088	-2.22098
		C	6.61848	-3.38868	-3.24414				C	6.38681	-3.44692	-3.22154
		C	7.9507	-2.92352	-3.23408				C	7.74757	-3.07444	-3.26106
		C	8.40618	-2.12014	-2.20638				C	8.28935	-2.27446	-2.27224
		H	4.69995	-3.37005	-2.31693				H	4.50465	-3.27454	-2.24092
		H	6.28403	-4.01216	-4.06816				H	5.98583	-4.06484	-4.01961
		H	8.60685	-3.17854	-4.05857				H	8.35852	-3.39223	-4.09806
		O	3.06361	-2.16274	-1.42694				O	2.97765	-1.62556	-1.30876
		O	3.32748	-3.52589	0.69835				O	3.29233	-3.49452	0.387503
		N	9.72301	-1.59313	-2.16553				N	9.63759	-1.83342	-2.29246
		C	9.80113	-0.154473	-2.43406				C	9.79803	-0.40926	-2.60198
		H	9.03922	0.379732	-1.86448				H	9.0907	0.187724	-2.025
		H	9.65138	0.0730794	-3.50373				H	9.62757	-0.199975	-3.67216
		H	10.7868	0.217653	-2.13484				H	10.8149	-0.0943251	-2.3442
		C	10.7354	-2.3278	-2.90866				C	10.5703	-2.64871	-3.05537
		H	10.668	-3.39266	-2.67185				H	10.4426	-3.70166	-2.79168
		H	11.7233	-1.96538	-2.60561				H	11.5907	-2.34635	-2.79784
		H	10.656	-2.20392	-4.00365				H	10.4564	-2.54241	-4.14923
		0.5 nN							0.5 nN
										69
			69
									C	-0.674943	1.31055	0.256936
		C	-0.719003	1.11425	0.0217924				C	-0.0081512	2.57311	-0.908923
		C	-0.21369	2.23744	-0.931868				C	1.16902	2.29185	-1.29435
		C	1.06727	1.91187	-1.19208				C	1.22847	0.252155	0.240263
		C	1.31238	0.603821	-0.359361				C	-0.845939	0.156026	-0.583509
		C	-0.786067	-0.186474	-0.810739				C	0.390839	-0.448335	-0.657077
		C	0.48334	-0.505393	-1.05747				H	-1.71493	-0.0415081	-1.19574
		H	-1.69564	-0.655392	-1.16297				H	0.726947	-1.23657	-1.31394
		H	0.916022	-1.29886	-1.64967				O	0.484039	1.08591	1.00123
		O	0.476661	0.881762	0.778892				H	-1.4568	1.79662	0.821617
		H	-1.56338	1.36586	0.657043				C	2.52257	2.20315	-1.72493
		C	2.10093	2.46793	-2.10567				O	2.64977	1.72413	-2.98596
		O	2.7978	1.4273	-2.63831				C	3.99399	1.70368	-3.53891
		C	4.00833	1.6752	-3.4019				C	4.78232	0.441501	-3.19486
		C	5.01731	0.585994	-3.0327				H	4.52448	2.59836	-3.20173
		H	4.36472	2.68414	-3.17858				H	3.82583	1.7724	-4.61738
		H	3.74106	1.6294	-4.46322				C	6.10881	0.360248	-3.9749
		C	6.29065	0.583228	-3.89813				H	4.16671	-0.438048	-3.40629
		H	4.51712	-0.385591	-3.10324				H	4.98435	0.433431	-2.11921
		H	5.29968	0.708384	-1.97936				H	5.93494	0.384371	-5.05784
		H	6.05052	0.441646	-4.95841				H	6.634	-0.568162	-3.74228
		H	6.94608	-0.23571	-3.59055				H	6.77067	1.19828	-3.7241
		H	6.84532	1.52415	-3.80134				O	3.47472	2.49139	-1.00384
		O	2.33323	3.63672	-2.30677				C	-0.959337	3.68996	-1.13308
		C	-1.09379	3.29745	-1.47329				O	-2.13426	3.50571	-0.468821
		O	-2.30705	3.23811	-0.856708				C	-3.10656	4.57581	-0.556743
		C	-3.29146	4.22446	-1.24927				C	-4.25809	4.23299	0.382902
		C	-4.50289	4.04352	-0.338241				H	-3.4378	4.66593	-1.59708
		H	-3.54299	4.07229	-2.3048				H	-2.61755	5.51634	-0.283043
		H	-2.84821	5.22112	-1.15387				C	-5.36541	5.30294	0.407946
		C	-5.64266	5.04072	-0.614273				H	-3.85168	4.09553	1.39271
		H	-4.16823	4.14241	0.701643				H	-4.68086	3.26659	0.0811901
		H	-4.87207	3.01654	-0.450709				H	-4.97563	6.27091	0.743381
		H	-5.30862	6.07575	-0.477652				H	-6.16711	5.00759	1.09158
		H	-6.47787	4.86354	0.0700164				H	-5.805	5.44514	-0.586083
		H	-6.01992	4.94355	-1.63893				O	-0.728761	4.66467	-1.81395
		O	-0.807723	4.10314	-2.33116				C	2.62868	0.036191	0.721703
		C	2.72667	0.32455	0.104383				N	3.01001	-1.3583	0.959127
		N	2.90185	-0.979644	0.743874				H	2.7405	0.583177	1.66272
		H	3.00677	1.10597	0.819751				H	3.34755	0.491323	0.0317472
		H	3.40458	0.385306	-0.741875				S	3.54467	-2.32054	-0.311842
		S	3.56031	-2.21659	-0.182915				C	5.30271	-1.96468	-0.369006
		C	5.30636	-1.77097	-0.156105				H	2.37646	-1.90744	1.53403
		H	2.10805	-1.32445	1.27877				C	5.88489	-1.29288	0.683926
		C	5.75996	-1.04349	0.925021				C	6.06425	-2.42177	-1.49183
		C	6.1915	-2.21192	-1.19299				C	7.45982	-2.09055	-1.51171
		C	7.56257	-1.79277	-1.10091				C	8.035	-1.41984	-0.402815
		C	8.00035	-1.06892	0.0360594				C	7.26987	-1.02956	0.67039
		C	7.12263	-0.702683	1.02916				H	7.72556	-0.527653	1.518
		H	7.47294	-0.160222	1.90166				H	5.27602	-0.986408	1.52493
		H	5.0594	-0.744112	1.69455				H	9.10555	-1.25275	-0.407853
		H	9.05621	-0.840414	0.118792				C	5.52396	-3.19445	-2.55446
		C	5.80402	-3.04683	-2.27655				C	6.33868	-3.61851	-3.57704
		C	6.73321	-3.43871	-3.21052				C	7.70001	-3.25074	-3.63445
		C	8.06777	-2.98296	-3.16108				C	8.26319	-2.47134	-2.64119
		C	8.48745	-2.14632	-2.14459				H	4.47413	-3.45285	-2.56142
		H	4.77771	-3.3714	-2.36668				H	5.92098	-4.22073	-4.37847
		H	6.4283	-4.08917	-4.02518				H	8.29457	-3.55675	-4.4875
		H	8.75537	-3.27169	-3.94789				O	2.96447	-1.85137	-1.57994
		O	3.10485	-2.11697	-1.58089				O	3.31122	-3.69818	0.133331
		O	3.31059	-3.44765	0.571868				N	9.61342	-2.03724	-2.67726
		N	9.80682	-1.63023	-2.06732				C	9.77713	-0.608767	-2.96476
		C	9.91376	-0.201658	-2.37598				H	9.08608	-0.0173372	-2.36278
		H	9.12957	0.356795	-1.86301				H	9.58633	-0.379387	-4.02735
		H	9.82176	-0.00610461	-3.45853				H	10.8012	-0.305029	-2.7226
		H	10.8869	0.170897	-2.03828				C	10.5281	-2.84474	-3.46988
		C	10.8408	-2.3977	-2.74442				H	10.398	-3.90135	-3.22253
		H	10.7529	-3.45359	-2.47629				H	11.5546	-2.55324	-3.22426
		H	11.8193	-2.03441	-2.41318				H	10.3968	-2.71838	-4.55959
		H	10.8069	-2.3085	-3.84519
		1.0 nN							1.0 nN
			69							69
		C	-0.754097	1.13787	-0.0695459				C	-0.66643	1.40474	0.0686125
		C	-0.266125	2.26201	-1.03402				C	-0.0234034	2.78296	-0.977425
		C	1.01903	1.9385	-1.30822				C	1.17261	2.5561	-1.35342
		C	1.27872	0.640983	-0.45317				C	1.26086	0.41338	-0.0827879
		C	-0.813651	-0.169851	-0.891231				C	-0.823432	0.331739	-0.880689
		C	0.45763	-0.481849	-1.13729				C	0.424307	-0.230082	-1.02658
		H	-1.7204	-0.648781	-1.23715				H	-1.69819	0.171411	-1.49571
		H	0.895459	-1.27858	-1.72143				H	0.771768	-0.956446	-1.74613
		O	0.443847	0.923605	0.684192				O	0.502726	1.13292	0.778612
		H	-1.59851	1.38792	0.565311				H	-1.455	1.81749	0.681699
		C	2.05216	2.47427	-2.24548				C	2.56692	2.51347	-1.67545
		O	2.85763	1.4449	-2.63823				O	2.84329	1.84863	-2.83382
		C	4.06467	1.69524	-3.41652				C	4.22395	1.87457	-3.31366
		C	5.0717	0.587332	-3.07169				C	4.97053	0.55397	-3.08256
		H	4.43096	2.69819	-3.18046				H	4.73945	2.70961	-2.8348
		H	3.78806	1.67145	-4.47619				H	4.12793	2.07542	-4.385
		C	6.35927	0.551497	-3.93367				C	6.33899	0.479423	-3.8102
		H	4.55496	-0.375103	-3.14983				H	4.33557	-0.275173	-3.41068
		H	5.35647	0.691547	-2.01709				H	5.1286	0.417384	-2.0064
		H	6.12228	0.434407	-4.99742				H	6.21859	0.613944	-4.89178
		H	6.97369	-0.298918	-3.62886				H	6.80042	-0.495759	-3.64075
		H	6.95005	1.46746	-3.81705				H	7.02629	1.25394	-3.4495
		O	2.19611	3.62749	-2.57638				O	3.4283	2.96389	-0.931054
		C	-1.18816	3.32765	-1.51478				C	-1.01451	3.88457	-1.13034
		O	-2.37645	3.23734	-0.842952				O	-2.1607	3.6706	-0.416736
		C	-3.4047	4.22067	-1.14638				C	-3.16307	4.72632	-0.450518
		C	-4.56712	3.98593	-0.173485				C	-4.31636	4.31599	0.470761
		H	-3.70895	4.09729	-2.1915				H	-3.49194	4.86101	-1.4863
		H	-2.97324	5.22137	-1.04096				H	-2.69245	5.66076	-0.128072
		C	-5.78061	4.93534	-0.341187				C	-5.47487	5.34258	0.566923
		H	-4.17576	4.07574	0.847402				H	-3.90589	4.13639	1.47226
		H	-4.90009	2.94673	-0.286754				H	-4.71049	3.35409	0.119848
		H	-5.49059	5.98255	-0.199321				H	-5.12418	6.30442	0.957599
		H	-6.54798	4.69217	0.399417				H	-6.25082	4.96518	1.23922
		H	-6.2277	4.84091	-1.33733				H	-5.93138	5.52229	-0.412996
		O	-0.950922	4.15945	-2.36071				O	-0.831212	4.87645	-1.8009
		C	2.68844	0.367323	0.0349187				C	2.67007	0.157443	0.346295
		N	2.85008	-0.933642	0.685655				N	2.95053	-1.22439	0.761192
		H	2.94975	1.15146	0.754367				H	2.90458	0.830847	1.1743
		H	3.38622	0.424235	-0.793502				H	3.35939	0.403624	-0.463835
		S	3.51961	-2.17631	-0.224918				S	3.46757	-2.32081	-0.40574
		C	5.26691	-1.73789	-0.172412				C	5.2423	-2.03722	-0.428739
		H	2.04851	-1.27322	1.21227				H	2.25381	-1.67139	1.35134
		C	5.70532	-0.983586	0.896184				C	5.81988	-1.41906	0.660101
		C	6.16614	-2.20145	-1.18686				C	6.02171	-2.50409	-1.53596
		C	7.53243	-1.76797	-1.0937				C	7.43322	-2.24566	-1.49385
		C	7.95482	-1.01526	0.0302812				C	7.99996	-1.63413	-0.347534
		C	7.06562	-0.63465	1.00761				C	7.2152	-1.22723	0.705204
		H	7.40435	-0.0727607	1.87234				H	7.66264	-0.768134	1.58101
		H	4.99431	-0.667467	1.64916				H	5.19508	-1.09463	1.48246
		H	9.00817	-0.776439	0.116076				H	9.07717	-1.52409	-0.309675
		C	5.79651	-3.07128	-2.24876				C	5.48678	-3.21488	-2.64387
		C	6.73779	-3.48016	-3.16318				C	6.31912	-3.65048	-3.64726
		C	8.06642	-3.00643	-3.11759				C	7.69931	-3.35664	-3.64005
		C	8.46854	-2.13675	-2.1219				C	8.26116	-2.63802	-2.60164
		H	4.77465	-3.4105	-2.33798				H	4.42543	-3.41038	-2.70085
		H	6.44712	-4.1588	-3.95982				H	5.90264	-4.20488	-4.48318
		H	8.76301	-3.30714	-3.89185				H	8.31166	-3.67155	-4.47714
		O	3.09147	-2.07817	-1.63155				O	2.94177	-1.92818	-1.72336
		O	3.25214	-3.40515	0.527623				O	3.15598	-3.64545	0.139095
		N	9.77936	-1.5983	-2.05237				N	9.63371	-2.27725	-2.56912
		C	9.86462	-0.176147	-2.39616				C	9.8826	-0.854472	-2.82214
		H	9.06699	0.381839	-1.90408				H	9.20233	-0.238508	-2.2325
		H	9.77797	-0.0105006	-3.484				H	9.742	-0.596658	-3.88611
		H	10.8287	0.22092	-2.06091				H	10.9118	-0.608975	-2.53901
		C	10.8277	-2.36365	-2.70933				C	10.5367	-3.1169	-3.34203
		H	10.7572	-3.41453	-2.41761				H	10.3447	-4.16939	-3.11872
		H	11.799	-1.97597	-2.38467				H	11.5661	-2.88111	-3.05321
		H	10.7944	-2.29975	-3.81185				H	10.4537	-2.96633	-4.43346
		1.5 nN							1.5 nN
			69							69
		C	-0.721638	1.15286	-0.150836				C	-0.699365	1.39046	0.040233
		C	-0.248336	2.28988	-1.10985				C	-0.0733931	2.789	-1.02481
		C	1.03855	1.96727	-1.40551				C	1.12431	2.5574	-1.40168
		C	1.30736	0.664272	-0.555348				C	1.23909	0.436919	-0.158829
		C	-0.785673	-0.14792	-0.982818				C	-0.860053	0.321839	-0.911683
		C	0.484354	-0.45625	-1.24025				C	0.392381	-0.220199	-1.08552
		H	-1.69463	-0.624954	-1.32556				H	-1.745	0.151119	-1.50921
		H	0.919185	-1.24868	-1.8328				H	0.736562	-0.939211	-1.81418
		O	0.481521	0.937159	0.590408				O	0.484816	1.13313	0.726437
		H	-1.56133	1.39564	0.492308				H	-1.48064	1.80012	0.664511
		C	2.07748	2.49782	-2.35096				C	2.53641	2.57884	-1.69337
		O	2.94265	1.48917	-2.68161				O	2.91804	1.78796	-2.74483
		C	4.15582	1.74811	-3.4607				C	4.30952	1.87651	-3.21279
		C	5.1721	0.633684	-3.13101				C	5.05472	0.530179	-3.11258
		H	4.52038	2.74824	-3.20973				H	4.81306	2.65713	-2.6399
		H	3.87857	1.74065	-4.5202				H	4.22927	2.19121	-4.25823
		C	6.4838	0.586664	-3.97765				C	6.43806	0.474872	-3.83851
		H	4.65286	-0.326532	-3.22262				H	4.4066	-0.256895	-3.51206
		H	5.4482	0.723978	-2.07283				H	5.2074	0.290688	-2.05377
		H	6.2641	0.477416	-5.04566				H	6.33576	0.707333	-4.90498
		H	7.07598	-0.275224	-3.66113				H	6.85567	-0.53001	-3.74674
		H	7.0838	1.49376	-3.84338				H	7.14692	1.18812	-3.40245
		O	2.17232	3.63708	-2.74247				O	3.32562	3.18621	-0.985161
		C	-1.20284	3.36536	-1.52749				C	-1.09593	3.87226	-1.16111
		O	-2.37822	3.23214	-0.829164				O	-2.22317	3.6599	-0.408141
		C	-3.44072	4.21355	-1.04588				C	-3.2492	4.7041	-0.43604
		C	-4.57466	3.90987	-0.0473879				C	-4.3852	4.3024	0.522106
		H	-3.77436	4.13616	-2.08631				H	-3.60107	4.81145	-1.46715
		H	-3.02122	5.21442	-0.903015				H	-2.78187	5.64989	-0.144396
		C	-5.84358	4.8187	-0.11395				C	-5.58311	5.29918	0.638961
		H	-4.15108	3.96649	0.963017				H	-3.94876	4.15285	1.51753
		H	-4.87857	2.86602	-0.194796				H	-4.76653	3.32426	0.203247
		H	-5.59338	5.869	0.0711905				H	-5.25331	6.27834	1.0031
		H	-6.55786	4.49653	0.648676				H	-6.31794	4.90058	1.34391
		H	-6.33181	4.75195	-1.09244				H	-6.07765	5.4443	-0.32782
		O	-0.995976	4.23539	-2.34104				O	-0.947094	4.85299	-1.85564
		C	2.71637	0.385498	-0.0665916				C	2.65762	0.185867	0.239117
		N	2.85874	-0.909336	0.600932				N	2.93821	-1.18426	0.694645
		H	2.98556	1.17637	0.642489				H	2.92587	0.887114	1.03321
		H	3.41463	0.423024	-0.89447				H	3.31429	0.386965	-0.608981
		S	3.53411	-2.16055	-0.293234				S	3.44272	-2.31165	-0.449201
		C	5.28346	-1.73369	-0.210689				C	5.22185	-2.0515	-0.472123
		H	2.04405	-1.23869	1.11377				H	2.24013	-1.61198	1.29744
		C	5.70919	-0.992191	0.871974				C	5.8042	-1.42853	0.611562
		C	6.19704	-2.20026	-1.21081				C	5.9988	-2.5401	-1.57171
		C	7.56729	-1.7869	-1.08586				C	7.41383	-2.30119	-1.52672
		C	7.97579	-1.04833	0.052611				C	7.98488	-1.68453	-0.385234
		C	7.07121	-0.661497	1.01337				C	7.20182	-1.25457	0.659571
		H	7.39921	-0.109674	1.88864				H	7.65245	-0.791109	1.53147
		H	4.98726	-0.673547	1.6135				H	5.18089	-1.08562	1.42756
		H	9.03038	-0.826232	0.164171				H	9.06328	-1.58827	-0.344789
		C	5.8377	-3.05763	-2.28654				C	5.45791	-3.25183	-2.67615
		C	6.79162	-3.47279	-3.18462				C	6.28738	-3.70724	-3.67303
		C	8.12569	-3.01911	-3.10744				C	7.67193	-3.43459	-3.66223
		C	8.51997	-2.16371	-2.0962				C	8.24041	-2.71658	-2.62703
		H	4.81375	-3.38358	-2.39837				H	4.39392	-3.43163	-2.73533
		H	6.50842	-4.1417	-3.99217				H	5.86591	-4.26208	-4.50612
		H	8.83405	-3.32652	-3.86836				H	8.283	-3.76589	-4.49391
		O	3.12998	-2.06301	-1.7071				O	2.92504	-1.93633	-1.77486
		O	3.24802	-3.38562	0.458494				O	3.1143	-3.62147	0.120736
		N	9.83895	-1.6518	-1.99235				N	9.61886	-2.37849	-2.59149
		C	9.96153	-0.227684	-2.31517				C	9.89334	-0.963332	-2.85906
		H	9.16315	0.340231	-1.83589				H	9.21905	-0.329467	-2.28173
		H	9.90636	-0.046176	-3.40266				H	9.76475	-0.71535	-3.92696
		H	10.9246	0.146114	-1.95094				H	10.9245	-0.731677	-2.5714
		C	10.8869	-2.43052	-2.63418				C	10.5111	-3.24192	-3.35045
		H	10.7905	-3.48271	-2.35473				H	10.3004	-4.28842	-3.11622
		H	11.8579	-2.06456	-2.28459				H	11.543	-3.01994	-3.05925
		H	10.8788	-2.35522	-3.73654				H	10.436	-3.10241	-4.44395
		2.0 nN							2.0 nN
			69							69
		C	-0.727848	1.16918	-0.171798				C	-0.677588	1.41918	0.0380872
		C	-0.257081	2.30108	-1.14023				C	-0.0792354	2.80433	-1.03522
		C	1.03237	1.97049	-1.44171				C	1.11924	2.57883	-1.42976
		C	1.29888	0.673942	-0.575346				C	1.2644	0.473359	-0.161922
		C	-0.796153	-0.13759	-0.993465				C	-0.839503	0.333216	-0.897191
		C	0.472892	-0.450423	-1.25018				C	0.41449	-0.20189	-1.07396
		H	-1.70672	-0.615814	-1.33034				H	-1.72839	0.147652	-1.48437
		H	0.9037	-1.24796	-1.83873				H	0.758983	-0.928242	-1.7953
		O	0.4749	0.95772	0.568647				O	0.512402	1.17335	0.72167
		H	-1.5662	1.41821	0.470633				H	-1.45842	1.82406	0.666222
		C	2.08361	2.47948	-2.39806				C	2.54087	2.60675	-1.7085
		O	2.99165	1.48475	-2.66851				O	2.97255	1.77457	-2.71551
		C	4.20613	1.74066	-3.46138				C	4.37347	1.89558	-3.17719
		C	5.23225	0.620664	-3.14884				C	5.14703	0.554266	-3.1114
		H	4.57418	2.73909	-3.20863				H	4.85831	2.66971	-2.58023
		H	3.91639	1.73966	-4.51712				H	4.29147	2.23742	-4.21381
		C	6.56657	0.56293	-3.98307				C	6.54727	0.501274	-3.83331
		H	4.71127	-0.336875	-3.25422				H	4.50685	-0.230367	-3.52809
		H	5.50106	0.695976	-2.08767				H	5.29678	0.292266	-2.0577
		H	6.36227	0.474519	-5.05575				H	6.45658	0.759683	-4.89453
		H	7.13068	-0.316927	-3.66681				H	6.94273	-0.513666	-3.75824
		H	7.18122	1.4551	-3.8216				H	7.26154	1.19243	-3.37231
		O	2.14763	3.59917	-2.84786				O	3.30256	3.25879	-1.01002
		C	-1.22949	3.38085	-1.53279				C	-1.12483	3.87996	-1.1572
		O	-2.4009	3.24353	-0.817694				O	-2.24663	3.66716	-0.385889
		C	-3.47739	4.22771	-1.00885				C	-3.28785	4.70903	-0.405537
		C	-4.6148	3.91153	-0.00588449				C	-4.43666	4.30033	0.547592
		H	-3.81592	4.16163	-2.04803				H	-3.63369	4.82186	-1.43769
		H	-3.0568	5.22643	-0.855984				H	-2.82397	5.65342	-0.104774
		C	-5.91093	4.80687	-0.0292406				C	-5.6595	5.28378	0.693954
		H	-4.18391	3.95174	1.00212				H	-4.00149	4.13736	1.54151
		H	-4.91413	2.86858	-0.167659				H	-4.81406	3.32505	0.215599
		H	-5.67686	5.85722	0.174104				H	-5.3426	6.25962	1.07708
		H	-6.59715	4.44876	0.742526				H	-6.37657	4.8516	1.39696
		H	-6.4171	4.74858	-0.998662				H	-6.16422	5.43892	-0.265616
		O	-1.03375	4.25776	-2.34099				O	-0.993309	4.85686	-1.85972
		C	2.70538	0.393907	-0.0756722				C	2.68473	0.226554	0.231851
		N	2.84899	-0.907185	0.57897				N	2.96437	-1.13986	0.699211
		H	2.96103	1.17761	0.646152				H	2.95748	0.935664	1.01746
		H	3.41327	0.444404	-0.893717				H	3.33601	0.416701	-0.622799
		S	3.52913	-2.14917	-0.323871				S	3.47917	-2.27384	-0.433977
		C	5.27959	-1.72791	-0.227924				C	5.25809	-2.00909	-0.445441
		H	2.03709	-1.24452	1.09087				H	2.26255	-1.56462	1.2997
		C	5.70092	-0.98561	0.855799				C	5.82986	-1.37796	0.639153
		C	6.19803	-2.19791	-1.22217				C	6.04566	-2.50196	-1.53555
		C	7.56823	-1.78658	-1.09082				C	7.45966	-2.25868	-1.48047
		C	7.97211	-1.04772	0.0491294				C	8.01937	-1.63389	-0.337752
		C	7.06311	-0.657988	1.00445				C	7.2265	-1.20007	0.698035
		H	7.38742	-0.105291	1.88062				H	7.66876	-0.731015	1.57131
		H	4.97553	-0.663284	1.59235				H	5.19874	-1.0322	1.44791
		H	9.02649	-0.827203	0.166004				H	9.09715	-1.53484	-0.288367
		C	5.84233	-3.05496	-2.29931				C	5.51556	-3.22236	-2.63954
		C	6.79996	-3.47198	-3.19261				C	6.35461	-3.68276	-3.62607
		C	8.13435	-3.02027	-3.10919				C	7.73826	-3.40577	-3.60597
		C	8.52514	-2.16449	-2.09679				C	8.2964	-2.67813	-2.57174
		H	4.8183	-3.37917	-2.41604				H	4.45251	-3.40498	-2.70605
		H	6.51938	-4.13988	-4.00186				H	5.94169	-4.24476	-4.45859
		H	8.84515	-3.32777	-3.86767				H	8.3566	-3.7408	-4.4307
		O	3.13581	-2.03747	-1.73966				O	2.96936	-1.90896	-1.76546
		O	3.23693	-3.38107	0.414482				O	3.15045	-3.58051	0.143185
		N	9.8437	-1.65281	-1.9886				N	9.67305	-2.33455	-2.52843
		C	9.96841	-0.227445	-2.30525				C	9.9451	-0.918425	-2.79362
		H	9.16975	0.339442	-1.8254				H	9.26445	-0.286387	-2.22194
		H	9.91567	-0.0409316	-3.3919				H	9.82457	-0.671187	-3.86255
		H	10.931	0.143993	-1.93754				H	10.9731	-0.683501	-2.49772
		C	10.8928	-2.43021	-2.62979				C	10.5738	-3.19406	-3.28186
		H	10.7953	-3.4829	-2.35289				H	10.3675	-4.24146	-3.04792
		H	11.8633	-2.06548	-2.27749				H	11.6029	-2.96599	-2.98537
		H	10.887	-2.35267	-3.73194				H	10.5036	-3.05606	-4.37591
		2.5 nN							2.5 nN
			69							69
		C	-0.69406	1.11986	-0.179463				C	-0.750833	1.32919	-0.0777907
		C	-0.224542	2.30745	-1.07953				C	-0.115548	2.79115	-1.05665
		C	1.06253	1.98019	-1.42142				C	1.09371	2.56816	-1.42946
		C	1.31971	0.625834	-0.639087				C	1.19893	0.413737	-0.309613
		C	-0.789328	-0.133544	-1.07678				C	-0.892111	0.309061	-1.0865
		C	0.472442	-0.446152	-1.36655				C	0.366555	-0.209035	-1.27582
		H	-1.71004	-0.579702	-1.4296				H	-1.77006	0.160981	-1.7003
		H	0.887645	-1.21606	-2.00129				H	0.726423	-0.886553	-2.03632
		O	0.515004	0.854083	0.531177				O	0.425606	1.04378	0.609251
		H	-1.5215	1.33941	0.486791				H	-1.54357	1.70037	0.556069
		C	2.1321	2.54312	-2.33862				C	2.5323	2.66065	-1.66905
		O	3.07423	1.58311	-2.64922				O	3.05828	1.82239	-2.63417
		C	4.29671	1.9086	-3.42092				C	4.49574	1.98251	-2.99842
		C	5.32202	0.745691	-3.255				C	5.22749	0.615758	-3.14419
		H	4.68055	2.86442	-3.05294				H	4.96008	2.61292	-2.23878
		H	3.99891	2.03974	-4.46576				H	4.48902	2.52175	-3.95103
		C	6.6978	0.767959	-4.05094				C	6.70154	0.597989	-3.74238
		H	4.80126	-0.183764	-3.50977				H	4.6013	-0.0401557	-3.75862
		H	5.56288	0.666015	-2.18786				H	5.26683	0.14719	-2.1554
		H	6.53438	0.822236	-5.1324				H	6.73212	1.04416	-4.74231
		H	7.22283	-0.16135	-3.82204				H	7.02336	-0.442967	-3.81265
		H	7.32218	1.61562	-3.74976				H	7.39922	1.14284	-3.09783
		O	2.17952	3.68433	-2.73273				O	3.22792	3.36736	-0.957753
		C	-1.20451	3.43061	-1.34585				C	-1.17614	3.8668	-1.13613
		O	-2.38063	3.22768	-0.641281				O	-2.30983	3.62467	-0.38089
		C	-3.44457	4.25397	-0.681556				C	-3.36691	4.66404	-0.381794
		C	-4.65166	3.77015	0.177897				C	-4.54476	4.22463	0.535892
		H	-3.72234	4.4128	-1.72787				H	-3.68941	4.80902	-1.41706
		H	-3.02094	5.18801	-0.299529				H	-2.9125	5.59833	-0.0395364
		C	-5.93546	4.69378	0.342248				C	-5.8033	5.1828	0.703768
		H	-4.26427	3.55092	1.18049				H	-4.12929	4.0354	1.53343
		H	-4.97885	2.80856	-0.236667				H	-4.90442	3.25595	0.167155
		H	-5.6829	5.64729	0.817229				H	-5.51405	6.14928	1.12905
		H	-6.65475	4.16728	0.974574				H	-6.51206	4.7001	1.38134
		H	-6.40507	4.9015	-0.624731				H	-6.30024	5.36037	-0.25544
		O	-1.00346	4.39247	-2.04922				O	-1.04346	4.86972	-1.80067
		C	2.72497	0.29115	-0.174349				C	2.61099	0.137655	0.0926669
		N	2.81388	-1.01213	0.487067				N	2.86812	-1.24228	0.533397
		H	3.03929	1.06712	0.532524				H	2.88715	0.826371	0.895369
		H	3.41265	0.300853	-1.01123				H	3.26549	0.335356	-0.757518
		S	3.4689	-2.27013	-0.414217				S	3.41027	-2.34811	-0.614651
		C	5.22362	-1.85124	-0.32483				C	5.19106	-2.09059	-0.563307
		H	1.97621	-1.31977	0.976298				H	2.14647	-1.67769	1.10205
		C	5.65051	-1.22142	0.827068				C	5.72973	-1.52908	0.575606
		C	6.13884	-2.21839	-1.3643				C	6.01455	-2.53429	-1.6485
		C	7.51243	-1.83049	-1.19043				C	7.42951	-2.32277	-1.52261
		C	7.91932	-1.20781	0.0153515				C	7.95248	-1.77087	-0.326541
		C	7.01207	-0.910529	1.00506				C	7.12501	-1.37713	0.698157
		H	7.33784	-0.446454	1.9307				H	7.5386	-0.963641	1.61254
		H	4.92733	-0.971804	1.59358				H	5.07224	-1.21827	1.37752
		H	8.97468	-1.00424	0.151837				H	9.02887	-1.69623	-0.228374
		C	5.77994	-2.95283	-2.52793				C	5.51895	-3.17807	-2.81425
		C	6.73712	-3.28285	-3.45715				C	6.39048	-3.60235	-3.78878
		C	8.07699	-2.86121	-3.32007				C	7.7779	-3.36214	-3.69296
		C	8.4714	-2.11965	-2.22313				C	8.30471	-2.70496	-2.59731
		H	4.75275	-3.25109	-2.67674				H	4.45589	-3.3285	-2.93648
		H	6.45332	-3.85876	-4.33327				H	6.0024	-4.1073	-4.66854
		H	8.78961	-3.1043	-4.10032				H	8.4256	-3.66978	-4.50593
		O	3.05357	-2.16834	-1.82429				O	2.93562	-1.94702	-1.94859
		O	3.1777	-3.49246	0.339509				O	3.0645	-3.66854	-0.0803394
		N	9.7988	-1.64606	-2.05234				N	9.68628	-2.40141	-2.47307
		C	9.95481	-0.202063	-2.24904				C	10.0073	-0.984046	-2.66458
		H	9.16252	0.339407	-1.73012				H	9.31431	-0.358974	-2.10023
		H	9.91639	0.0732801	-3.31715				H	9.94773	-0.689486	-3.72654
		H	10.9208	0.118415	-1.84411				H	11.0243	-0.790899	-2.30672
		C	10.8405	-2.38855	-2.74535				C	10.6006	-3.25587	-3.21567
		H	10.7218	-3.45809	-2.55446				H	10.356	-4.30534	-3.03337
		H	11.8137	-2.07079	-2.35682				H	11.6193	-3.06815	-2.86059
		H	10.8471	-2.22317	-3.83774				H	10.5889	-3.07386	-4.30536
		3.0 nN							3.0 nN
			69							69
		C	-0.692561	1.13992	-0.188888				C	-0.718958	1.39481	-0.0672239
		C	-0.227806	2.32473	-1.09677				C	-0.108126	2.82732	-1.07191
		C	1.06264	1.99207	-1.44555				C	1.10032	2.60393	-1.46425
		C	1.31866	0.641812	-0.650743				C	1.2243	0.465729	-0.300241
		C	-0.792185	-0.117805	-1.07951				C	-0.875701	0.349733	-1.05093
		C	0.468416	-0.433368	-1.37084				C	0.378614	-0.175523	-1.24351
		H	-1.71469	-0.564157	-1.42761				H	-1.76165	0.190651	-1.65025
		H	0.881039	-1.20599	-2.00409				H	0.728444	-0.87029	-1.99324
		O	0.516901	0.877374	0.519567				O	0.464203	1.11622	0.614719
		H	-1.51827	1.36347	0.478082				H	-1.50536	1.77159	0.571825
		C	2.14349	2.5317	-2.38005				C	2.54731	2.68369	-1.70315
		O	3.12191	1.58418	-2.63671				O	3.09742	1.82327	-2.6433
		C	4.34531	1.90365	-3.42848				C	4.5473	1.99294	-3.00162
		C	5.38462	0.737573	-3.28551				C	5.30568	0.631926	-3.16144
		H	4.73474	2.85711	-3.06062				H	4.99895	2.62048	-2.23233
		H	4.03075	2.0415	-4.46694				H	4.53675	2.54306	-3.94751
		C	6.77647	0.745052	-4.08654				C	6.79817	0.604634	-3.75732
		H	4.86238	-0.190094	-3.54356				H	4.68761	-0.0254347	-3.78236
		H	5.63132	0.648501	-2.22066				H	5.34477	0.155854	-2.17644
		H	6.61483	0.802164	-5.16769				H	6.83637	1.04763	-4.7579
		H	7.28204	-0.193428	-3.85295				H	7.10437	-0.44109	-3.81946
		H	7.40984	1.58358	-3.78027				H	7.49438	1.14452	-3.10792
		O	2.16494	3.65231	-2.83085				O	3.23308	3.40752	-0.99947
		C	-1.2297	3.44573	-1.34229				C	-1.18834	3.89922	-1.14845
		O	-2.40458	3.23631	-0.625241				O	-2.3247	3.66063	-0.38458
		C	-3.48518	4.26014	-0.655382				C	-3.39429	4.70282	-0.387523
		C	-4.69426	3.78599	0.22423				C	-4.59043	4.27458	0.528199
		H	-3.77358	4.40742	-1.70014				H	-3.70871	4.8436	-1.42539
		H	-3.05821	5.19765	-0.287202				H	-2.93821	5.6361	-0.0456807
		C	-6.00665	4.69396	0.409396				C	-5.87366	5.22598	0.704629
		H	-4.29661	3.57843	1.22517				H	-4.18092	4.08709	1.5284
		H	-5.02026	2.81855	-0.177066				H	-4.9485	3.30477	0.161329
		H	-5.76473	5.65241	0.878939				H	-5.59493	6.19262	1.13541
		H	-6.69652	4.1463	1.05573				H	-6.56767	4.72284	1.38201
		H	-6.49649	4.88688	-0.550082				H	-6.37447	5.39958	-0.252869
		O	-1.04066	4.41242	-2.04167				O	-1.06351	4.89674	-1.82121
		C	2.72178	0.30442	-0.178079				C	2.6398	0.18977	0.0896053
		N	2.80728	-1.00333	0.474644				N	2.89642	-1.18883	0.53435
		H	3.02764	1.07519	0.538019				H	2.92598	0.882771	0.885025
		H	3.4183	0.321556	-1.00688				H	3.2849	0.380685	-0.769458
		S	3.46233	-2.25616	-0.432947				S	3.43955	-2.29788	-0.610054
		C	5.21831	-1.84395	-0.334971				C	5.22134	-2.04916	-0.549596
		H	1.97026	-1.31375	0.963058				H	2.17537	-1.6229	1.10463
		C	5.64324	-1.21151	0.816171				C	5.7563	-1.4986	0.596567
		C	6.1361	-2.21841	-1.36962				C	6.04917	-2.4943	-1.63093
		C	7.51062	-1.83568	-1.19186				C	7.46512	-2.29891	-1.49127
		C	7.91544	-1.21118	0.0137521				C	7.98379	-1.75854	-0.288088
		C	7.00549	-0.906035	0.998461				C	7.15183	-1.36085	0.731424
		H	7.32969	-0.439682	1.92351				H	7.5623	-0.955521	1.65088
		H	4.9183	-0.955644	1.57893				H	5.09519	-1.18568	1.39467
		H	8.97099	-1.01173	0.154614				H	9.05996	-1.69533	-0.180532
		C	5.77807	-2.95417	-2.53271				C	5.55692	-3.12333	-2.80618
		C	6.7371	-3.2903	-3.45774				C	6.4327	-3.5516	-3.77519
		C	8.07818	-2.87348	-3.31726				C	7.82231	-3.33075	-3.66383
		C	8.47199	-2.13043	-2.22094				C	8.34611	-2.68588	-2.5594
		H	4.75001	-3.24787	-2.68511				H	4.49317	-3.25866	-2.93988
		H	6.45395	-3.86649	-4.3339				H	6.04679	-4.04413	-4.66292
		H	8.79182	-3.12059	-4.09526				H	8.47437	-3.64227	-4.47185
		O	3.05372	-2.1436	-1.84419				O	2.971	-1.89605	-1.94589
		O	3.16483	-3.48296	0.311169				O	3.08659	-3.61642	-0.0756196
		N	9.80022	-1.66101	-2.04707				N	9.72951	-2.39905	-2.41905
		C	9.96331	-0.216724	-2.23643				C	10.0695	-0.984536	-2.59748
		H	9.1655	0.325833	-1.72741				H	9.37235	-0.35483	-2.04335
		H	9.94094	0.0618181	-3.30407				H	10.0335	-0.68447	-3.65887
		H	10.9245	0.0995183	-1.81689				H	11.0813	-0.804223	-2.2191
		C	10.8417	-2.4035	-2.74026				C	10.6423	-3.26032	-3.1552
		H	10.721	-3.47344	-2.55314				H	10.3838	-4.30774	-2.98041
		H	11.8149	-2.08882	-2.34913				H	11.659	-3.08604	-2.78789
		H	10.8505	-2.23421	-3.83206				H	10.6445	-3.07313	-4.24402
		3.5 nN							3.5 nN
			69							69
		C	-0.691014	1.16107	-0.202563				C	-1.2765	1.34063	-0.412947
		C	-0.233337	2.34647	-1.11484				C	-0.457368	2.79979	-1.14161
		C	1.0606	2.01005	-1.47296				C	0.699578	2.46719	-1.62297
		C	1.31765	0.662458	-0.66975				C	0.480959	0.159727	-0.875162
		C	-0.793809	-0.098593	-1.08969				C	-1.61233	0.525797	-1.56236
		C	0.465749	-0.414969	-1.38433				C	-0.465528	-0.153171	-1.88929
		H	-1.7175	-0.544976	-1.4342				H	-2.51481	0.625924	-2.14976
		H	0.876245	-1.18827	-2.01808				H	-0.241896	-0.742029	-2.76738
		O	0.519863	0.901171	0.502084				O	-0.1592	0.738972	0.170687
		H	-1.51492	1.3856	0.466283				H	-1.99208	1.70329	0.312386
		C	2.15287	2.52672	-2.42531				C	2.14871	2.31009	-1.85821
		O	3.16028	1.58983	-2.63994				O	2.59286	1.57746	-2.95427
		C	4.38564	1.89962	-3.45424				C	4.08925	1.36838	-3.05725
		C	5.44703	0.738382	-3.32118				C	4.47918	0.329532	-4.17082
		H	4.77352	2.85757	-3.09774				H	4.43391	1.0371	-2.07442
		H	4.05454	2.02725	-4.48829				H	4.52714	2.35138	-3.24981
		C	6.85665	0.730432	-4.12952				C	6.03135	-0.0723647	-4.42866
		H	4.9289	-0.193367	-3.57225				H	4.07694	0.696323	-5.12251
		H	5.70083	0.653696	-2.25786				H	3.93717	-0.595903	-3.95348
		H	6.69684	0.784191	-5.21064				H	6.60125	0.77123	-4.82871
		H	7.3447	-0.214359	-3.88587				H	6.03284	-0.895541	-5.14573
		H	7.49629	1.56326	-3.82256				H	6.4984	-0.415396	-3.50182
		O	2.15425	3.62713	-2.92248				O	2.92689	2.71794	-1.00964
		C	-1.26001	3.46502	-1.33413				C	-1.35415	4.03589	-0.966443
		O	-2.43328	3.24507	-0.604624				O	-2.52369	3.84482	-0.227374
		C	-3.53231	4.26682	-0.619376				C	-3.40424	5.04393	0.0150879
		C	-4.74605	3.79777	0.275524				C	-4.68528	4.6681	0.853935
		H	-3.82909	4.40894	-1.66199				H	-3.6679	5.44793	-0.965602
		H	-3.10304	5.20494	-0.257057				H	-2.79006	5.78603	0.531697
		C	-6.08897	4.68959	0.486015				C	-5.80555	5.77116	1.27122
		H	-4.33999	3.59691	1.2742				H	-4.33381	4.20688	1.78488
		H	-5.0699	2.8267	-0.118031				H	-5.2084	3.87696	0.303129
		H	-5.85795	5.65137	0.953043				H	-5.37002	6.56275	1.88784
		H	-6.74661	4.1185	1.14484				H	-6.56987	5.24563	1.84779
		H	-6.59967	4.8697	-0.464446				H	-6.2672	6.22168	0.387796
		O	-1.08503	4.43942	-2.02569				O	-1.06032	5.11172	-1.43218
		C	2.72008	0.3237	-0.193884				C	1.83709	-0.401101	-0.589226
		N	2.80252	-0.985424	0.456364				N	1.89665	-1.86339	-0.463295
		H	3.02222	1.09277	0.525558				H	2.21712	0.055307	0.328182
		H	3.4201	0.342852	-1.0191				H	2.50817	-0.126212	-1.4032
		S	3.45787	-2.23727	-0.451938				S	2.29031	-2.75941	-1.82987
		C	5.21536	-1.83356	-0.344807				C	4.08991	-2.76324	-1.78178
		H	1.96512	-1.29573	0.944031				H	1.13102	-2.31666	0.0279094
		C	5.63795	-1.1994	0.806081				C	4.71583	-2.43798	-0.597271
		C	6.1364	-2.21762	-1.37298				C	4.82738	-3.18605	-2.93535
		C	7.51214	-1.84225	-1.18995				C	6.25788	-3.23205	-2.81776
		C	7.91461	-1.2169	0.016054				C	6.8671	-2.92614	-1.57464
		C	7.00139	-0.902457	0.994797				C	6.11883	-2.52639	-0.492762
		H	7.3236	-0.435783	1.92035				H	6.598	-2.29961	0.454393
		H	4.91031	-0.936509	1.56382				H	4.1202	-2.1391	0.255843
		H	8.97081	-1.02498	0.162376				H	7.94052	-3.04528	-1.48945
		C	5.78006	-2.95688	-2.53435				C	4.22594	-3.57742	-4.1617
		C	6.74162	-3.30229	-3.45326				C	5.01071	-4.00195	-5.20708
		C	8.08414	-2.89155	-3.30863				C	6.41868	-4.01628	-5.113
		C	8.47684	-2.14591	-2.21352				C	7.05302	-3.6168	-3.95191
		H	4.75131	-3.24589	-2.69054				H	3.15181	-3.5365	-4.2753
		H	6.45936	-3.88136	-4.32785				H	4.5413	-4.30912	-6.13708
		H	8.8001	-3.14597	-4.08218				H	7.00166	-4.3202	-5.97499
		O	3.05772	-2.11864	-1.86508				O	1.88282	-2.03056	-3.04228
		O	3.15285	-3.46574	0.286488				O	1.77141	-4.10682	-1.57728
		N	9.80698	-1.6845	-2.0349				N	8.46713	-3.59141	-3.82074
		C	9.98182	-0.240986	-2.21945				C	9.05212	-2.24812	-3.83597
		H	9.18198	0.305869	-1.71848				H	8.50855	-1.58691	-3.1603
		H	9.97352	0.0394972	-3.28676				H	9.03058	-1.79918	-4.84424
		H	10.9403	0.0680991	-1.78857				H	10.0944	-2.30358	-3.50418
		C	10.8467	-2.43221	-2.72482				C	9.20631	-4.49658	-4.68827
		H	10.7197	-3.50159	-2.53878				H	8.76488	-5.49525	-4.64222
		H	11.8201	-2.12267	-2.33032				H	10.24	-4.55493	-4.33189
		H	10.8597	-2.2621	-3.81649				H	9.2352	-4.17108	-5.74362
		4.0 nN							4.0 nN
			69							69
		C	-0.650085	1.17951	-0.241572				C	-0.782874	1.56611	-0.260097
		C	-0.199547	2.36968	-1.1517				C	-0.170806	2.91877	-1.29954
		C	1.09712	2.02996	-1.52264				C	1.0556	2.68227	-1.6679
		C	1.35291	0.677968	-0.723345				C	1.16078	0.618575	-0.385954
		C	-0.762696	-0.0765104	-1.13256				C	-0.920529	0.452778	-1.17932
		C	0.494012	-0.395146	-1.43574				C	0.335284	-0.0817208	-1.31007
		H	-1.68985	-0.519808	-1.47186				H	-1.79261	0.256673	-1.78805
		H	0.899906	-1.16901	-2.07165				H	0.702301	-0.815624	-2.01324
		O	0.564117	0.914931	0.454499				O	0.378696	1.31325	0.475917
		H	-1.46964	1.4036	0.432763				H	-1.58923	1.96142	0.343184
		C	2.208	2.53427	-2.47984				C	2.53422	2.72647	-1.8218
		O	3.22961	1.5999	-2.68256				O	3.18729	1.84772	-2.69011
		C	4.46369	1.90612	-3.50937				C	4.71624	1.89091	-2.68381
		C	5.54749	0.747968	-3.39223				C	5.38411	0.715904	-3.51019
		H	4.84754	2.86564	-3.15426				H	5.02275	1.8553	-1.63584
		H	4.12087	2.03206	-4.53925				H	4.99145	2.87082	-3.08095
		C	6.97715	0.729648	-4.20857				C	7.01526	0.536614	-3.64076
		H	5.03472	-0.186788	-3.64349				H	4.9948	0.773939	-4.53328
		H	5.80872	0.661071	-2.33103				H	4.99953	-0.220557	-3.097
		H	6.81739	0.778357	-5.2894				H	7.4559	1.33888	-4.23861
		H	7.45075	-0.218938	-3.95305				H	7.17698	-0.427519	-4.12575
		H	7.61819	1.56026	-3.9004				H	7.48229	0.52088	-2.65277
		O	2.20683	3.62865	-2.98878				O	3.1654	3.454	-1.07135
		C	-1.25184	3.4869	-1.33954				C	-1.28022	3.99368	-1.43397
		O	-2.42319	3.2554	-0.597317				O	-2.45878	3.77566	-0.703542
		C	-3.54232	4.27577	-0.597282				C	-3.54778	4.83569	-0.760139
		C	-4.7593	3.81806	0.320458				C	-4.83001	4.4442	0.0927085
		H	-3.85024	4.40646	-1.63771				H	-3.79515	4.96984	-1.81566
		H	-3.10799	5.21603	-0.248492				H	-3.09435	5.76119	-0.397263
		C	-6.13439	4.69601	0.553165				C	-6.16597	5.39978	0.232846
		H	-4.34273	3.63299	1.31768				H	-4.48283	4.25218	1.1149
		H	-5.08205	2.84022	-0.0564482				H	-5.1827	3.48001	-0.292398
		H	-5.91187	5.6645	1.00902				H	-5.91715	6.35906	0.694601
		H	-6.75762	4.10855	1.23018				H	-6.86299	4.85621	0.873719
		H	-6.66648	4.85424	-0.38877				H	-6.62807	5.57752	-0.741935
		O	-1.09136	4.4699	-2.02155				O	-1.13145	4.97397	-2.12442
		C	2.75607	0.327394	-0.257829				C	2.5649	0.359602	0.0594303
		N	2.8223	-0.974698	0.409004				N	2.84136	-1.02278	0.472904
		H	3.07919	1.10121	0.447042				H	2.80059	1.03784	0.883462
		H	3.4463	0.3236	-1.09164				H	3.24192	0.582928	-0.764793
		S	3.45727	-2.2443	-0.489331				S	3.44488	-2.08923	-0.679832
		C	5.22067	-1.86268	-0.390942				C	5.22252	-1.84538	-0.541886
		H	1.97928	-1.26715	0.898368				H	2.12526	-1.4906	1.02188
		C	5.65482	-1.24	0.762064				C	5.71716	-1.21414	0.579346
		C	6.13395	-2.2551	-1.42312				C	6.08702	-2.37515	-1.55436
		C	7.51681	-1.90622	-1.23785				C	7.49986	-2.20084	-1.3668
		C	7.93041	-1.2945	-0.0287228				C	7.97653	-1.57811	-0.185798
		C	7.02293	-0.966807	0.951096				C	7.10946	-1.0849	0.760098
		H	7.354	-0.509343	1.87824				H	7.48836	-0.614787	1.66209
		H	4.93216	-0.968142	1.52155				H	5.03016	-0.841888	1.32862
		H	8.98979	-1.12269	0.119081				H	9.0478	-1.52867	-0.0316249
		C	5.76369	-2.97695	-2.59138				C	5.62672	-3.07319	-2.70301
		C	6.71849	-3.33097	-3.51402				C	6.52945	-3.57985	-3.60727
		C	8.06909	-2.94989	-3.3644				C	7.91841	-3.38707	-3.44722
		C	8.47654	-2.22274	-2.26241				C	8.41445	-2.69043	-2.36164
		H	4.7294	-3.24418	-2.75011				H	4.5662	-3.19823	-2.87101
		H	6.42517	-3.89441	-4.39509				H	6.16827	-4.11968	-4.47767
		H	8.78039	-3.21324	-4.13908				H	8.59603	-3.76934	-4.20217
		O	3.05308	-2.13451	-1.90205				O	3.04698	-1.64045	-2.0235
		O	3.14042	-3.462	0.261854				O	3.07224	-3.42655	-0.209065
		N	9.81748	-1.79559	-2.07726				N	9.80255	-2.45719	-2.16996
		C	10.0301	-0.355749	-2.24857				C	10.2314	-1.08199	-2.43512
		H	9.24424	0.207511	-1.74345				H	9.55218	-0.373877	-1.95924
		H	10.0313	-0.0648853	-3.31308				H	10.2585	-0.858319	-3.51567
		H	10.9955	-0.0756196	-1.81331				H	11.2356	-0.931632	-2.02452
		C	10.8401	-2.56511	-2.76905				C	10.7048	-3.4215	-2.78114
		H	10.683	-3.63216	-2.59286				H	10.3757	-4.43636	-2.54387
		H	11.8198	-2.28568	-2.36759				H	11.7071	-3.27374	-2.36562
		H	10.8633	-2.38616	-3.85918				H	10.7812	-3.32289	-3.87881

## Sheet: For Figure_5k
	Reactant structures															Transition State structures
		0 N/m							30.0 N/m							0 N/m						30.0 N/m
			69							69							69						69
		C	-0.669352	1.13572	0.252063				C	-1.20243	1.56258	0.308766				C	-0.670691	1.54218	0.370194			C	-1.11111	1.37487	0.264379
		C	-0.114619	2.25572	-0.67171				C	-0.551822	2.82041	-0.253867				C	0.138323	2.71732	-0.920097			C	-0.416825	2.75668	-0.311051
		C	1.15688	1.90438	-0.906897				C	0.769837	2.5376	-0.308979				C	1.31935	2.35561	-1.17058			C	0.883724	2.66506	-0.393011
		C	1.35518	0.574884	-0.111541				C	0.867152	1.00915	0.152518				C	1.20839	0.448132	0.467557			C	0.723016	0.200871	0.238894
		C	-0.759266	-0.148582	-0.604674				C	-1.24438	0.222112	-0.360977				C	-0.839989	0.365671	-0.420419			C	-1.43569	0.0441467	-0.274087
		C	0.503909	-0.496881	-0.842631				C	0.0274507	-0.129111	-0.465006				C	0.382189	-0.281208	-0.410609			C	-0.28544	-0.681822	-0.283938
		H	-1.67649	-0.587708	-0.974926				H	-2.13624	-0.390642	-0.312142				H	-1.69196	0.163558	-1.05416			H	-2.45838	-0.304285	-0.331204
		H	0.923589	-1.28973	-1.44455				H	0.401325	-1.14079	-0.498288				H	0.716657	-1.1065	-1.02065			H	-0.164374	-1.75095	-0.393088
		O	0.511977	0.851924	1.02264				O	-0.0913023	1.24764	1.23475				O	0.458456	1.34774	1.15157			O	0.0435086	1.03501	1.04738
		H	-1.51492	1.39862	0.882293				H	-2.18313	1.81697	0.671142				H	-1.44707	2.11848	0.852017			H	-1.99575	1.7814	0.71505
		C	2.20152	2.45666	-1.79998				C	1.84116	3.57709	-0.193134				C	2.67027	2.28645	-1.61332			C	1.99754	3.59256	-0.189423
		O	2.67094	1.43777	-2.56104				O	3.11038	3.0947	-0.196187				O	2.75681	1.88844	-2.90047			O	3.19889	2.94547	-0.178635
		C	3.86391	1.64135	-3.35465				C	4.12507	4.09873	-0.0259018				C	4.09082	1.82787	-3.45856			C	4.33358	3.80631	-0.0142694
		C	4.8718	0.562538	-2.97817				C	5.48043	3.44028	-0.00126019				C	4.83885	0.559874	-3.07319			C	5.59783	2.98548	-6.4e-05
		H	4.23756	2.65281	-3.17974				H	3.88833	4.69457	0.824711				H	4.64477	2.71819	-3.14646			H	4.18883	4.4308	0.836396
		H	3.56131	1.55211	-4.40302				H	4.03712	4.89089	-0.745337				H	3.92207	1.87232	-4.53801			H	4.34543	4.60313	-0.73568
		C	6.10232	0.567763	-3.88751				C	6.63263	4.42935	0.0098751				C	6.17093	0.468852	-3.82134			C	6.85979	3.83148	0.0078741
		H	4.37624	-0.412878	-3.01809				H	5.57279	2.72765	-0.794403				H	4.21357	-0.312051	-3.28896			H	5.59681	2.27005	-0.796061
		H	5.18376	0.709604	-1.93611				H	5.54632	2.71931	0.787581				H	5.01414	0.566619	-1.99408			H	5.58421	2.25887	0.786544
		H	5.82253	0.400352	-4.93449				H	6.60086	5.12813	-0.798769				H	6.02065	0.484063	-4.90832			H	6.90476	4.53267	-0.798114
		H	6.79265	-0.228783	-3.59687				H	7.61291	3.94834	0.031108				H	6.69679	-0.455713	-3.57323			H	7.77924	3.24208	0.0249023
		H	6.6387	1.5228	-3.83307				H	6.56491	5.16404	0.78582				H	6.82789	1.30965	-3.56575			H	6.87997	4.56589	0.78654
		O	2.62097	3.59013	-1.80116				O	1.62012	4.75815	-0.0510769				O	3.63459	2.52961	-0.895071			O	1.91332	4.78589	0.0170169
		C	-0.902951	3.33048	-1.29554				C	-1.35121	4.07914	-0.156124				C	-0.80737	3.74191	-1.38394			C	-1.29904	3.9473	-0.137493
		O	-2.17409	3.30778	-0.822268				O	-2.6751	3.74697	-0.12656				O	-2.08901	3.41827	-1.07342			O	-2.61482	3.58215	-0.102242
		C	-3.05902	4.31775	-1.34983				C	-3.58584	4.84744	-0.0139721				C	-3.08984	4.3558	-1.52001			C	-3.55531	4.65942	-0.0074626
		C	-4.44966	4.04329	-0.803917				C	-4.9965	4.31383	0.000519696				C	-4.43146	3.8917	-0.980977			C	-4.95205	4.09005	0.0016202
		H	-3.03281	4.27856	-2.44375				H	-3.4029	5.59546	-0.761008				H	-3.08007	4.38849	-2.61513			H	-3.38353	5.39946	-0.764212
		H	-2.68775	5.30301	-1.04627				H	-3.31816	5.45785	0.819208				H	-2.8274	5.35545	-1.15901			H	-3.31376	5.28993	0.819015
		C	-5.46086	5.0872	-1.2853				C	-6.0583	5.39886	0.00757849				C	-5.56379	4.82897	-1.4093			C	-6.04297	5.14602	0.0058124
		H	-4.40649	4.03344	0.291974				H	-5.12825	3.59514	0.784326				H	-4.37535	3.84	0.113467			H	-5.06898	3.36847	0.78531
		H	-4.76038	3.03934	-1.11787				H	-5.14308	3.60988	-0.792903				H	-4.62761	2.87249	-1.33612			H	-5.07591	3.3822	-0.792306
		H	-5.18421	6.09333	-0.949119				H	-5.93702	6.11985	0.789873				H	-5.39296	5.84948	-1.04705			H	-5.94516	5.86753	0.790736
		H	-6.46124	4.86959	-0.898044				H	-7.07589	5.00365	0.0186379				H	-6.52514	4.48963	-1.01111			H	-7.04954	4.72327	0.0125499
		H	-5.52311	5.10691	-2.37974				H	-5.95762	6.10023	-0.794231				H	-5.65078	4.8738	-2.5012			H	-5.95683	5.8524	-0.793359
		O	-0.500043	4.12332	-2.12052				O	-0.975537	5.22316	-0.0657511				O	-0.499311	4.74748	-1.98558			O	-0.941754	5.09807	-0.0444093
		C	2.76776	0.262468	0.332339				C	2.31446	0.535498	0.269524				C	2.5902	0.228299	1.00309			C	2.18445	-0.0610961	0.216531
		N	2.94318	-1.06267	0.92575				N	2.54062	-0.844094	0.732266				N	2.96868	-1.16671	1.23843			N	2.51118	-1.42652	0.714173
		H	3.06658	1.01798	1.0674				H	2.99345	1.25074	0.688731				H	2.66747	0.76513	1.95374			H	2.78398	0.757546	0.586376
		H	3.43968	0.345605	-0.520218				H	2.63589	0.589334	-0.741937				H	3.33387	0.686397	0.342212			H	2.46405	-0.0399934	-0.803261
		S	3.56246	-2.28571	-0.0460338				S	3.72714	-1.73002	-0.137192				S	3.53149	-2.11042	-0.0346485			S	3.75342	-2.25851	-0.146613
		C	5.30989	-1.84501	-0.0725368				C	5.49152	-1.45731	0.191067				C	5.28899	-1.7512	-0.0565813			C	5.51168	-1.95985	0.195593
		H	2.16034	-1.4125	1.47326				H	1.76154	-1.43117	0.425703				H	2.32139	-1.72431	1.7897			H	1.76213	-2.04512	0.380713
		C	5.80713	-1.16291	1.01933				C	5.83651	-0.125345	0.108447				C	5.84968	-1.06342	0.997342			C	5.83538	-0.621954	0.113033
		C	6.15238	-2.23999	-1.16255				C	6.46174	-2.51098	0.101601				C	6.07132	-2.21749	-1.16121			C	6.49678	-3.00055	0.104892
		C	7.52358	-1.81385	-1.11235				C	7.87031	-2.1288	0.0443747				C	7.46488	-1.87894	-1.16312			C	7.89951	-2.59686	0.0461241
		C	8.00603	-1.13368	0.0332917				C	8.15954	-0.740262	0.0224446				C	8.01762	-1.18909	-0.054319			C	8.16705	-1.20445	0.0233834
		C	7.17134	-0.818517	1.07953				C	7.18529	0.233263	0.0425171				C	7.23296	-0.790629	1.00161			C	7.17877	-0.244938	0.0448607
		H	7.55667	-0.311886	1.95868				H	7.46698	1.27992	-0.00221016				H	7.67203	-0.274543	1.84949			H	7.44576	0.80491	-0.0011948
		H	5.13888	-0.898663	1.82948				H	5.07378	0.638899	0.0455087				H	5.22586	-0.752534	1.8257			H	5.06115	0.132415	0.0510818
		H	9.06313	-0.900395	0.0785118				H	9.17174	-0.391178	-0.0231738				H	9.087	-1.01456	-0.0445645			H	9.17371	-0.839689	-0.0242319
		C	5.72615	-3.03856	-2.25897				C	6.09335	-3.87625	0.0497022				C	5.5525	-3.0088	-2.22098			C	6.15094	-4.37167	0.0517575
		C	6.61848	-3.38868	-3.24414				C	7.07288	-4.83416	0.00609144				C	6.38681	-3.44692	-3.22154			C	7.14567	-5.31389	0.0067255
		C	7.9507	-2.92352	-3.23408				C	8.43183	-4.50437	0.00223948				C	7.74757	-3.07444	-3.26106			C	8.4992	-4.96326	0.0025999
		C	8.40618	-2.12014	-2.20638				C	8.88531	-3.18053	0.0104311				C	8.28935	-2.27446	-2.27224			C	8.93143	-3.63235	0.0111731
		H	4.69995	-3.37005	-2.31693				H	5.05251	-4.15515	0.038704				H	4.50465	-3.27454	-2.24092			H	5.11522	-4.66789	0.0399221
		H	6.28403	-4.01216	-4.06816				H	6.79548	-5.88425	-0.0153447				H	5.98583	-4.06484	-4.01961			H	6.88458	-6.36821	-0.0157024
		H	8.60685	-3.17854	-4.05857				H	9.13183	-5.32475	-0.0124054				H	8.35852	-3.39223	-4.09806			H	9.21201	-5.77237	-0.0124714
		O	3.06361	-2.16274	-1.42694				O	3.67897	-1.04504	-1.40862				O	2.97765	-1.62556	-1.30876			O	3.70528	-1.54231	-1.40195
		O	3.32748	-3.52589	0.69835				O	3.29031	-3.11622	0.0482427				O	3.29233	-3.49452	0.387503			O	3.34706	-3.65803	0.0155447
		N	9.72301	-1.59313	-2.16553				N	10.2683	-2.98159	-0.00623459				N	9.63759	-1.83342	-2.29246			N	10.3108	-3.41139	-0.0056078
		C	9.80113	-0.154473	-2.43406				C	10.9708	-1.71616	0.00229913				C	9.79803	-0.40926	-2.60198			C	10.9936	-2.13504	0.0023056
		H	9.03922	0.379732	-1.86448				H	10.7325	-1.05606	-0.80431				H	9.0907	0.187724	-2.025			H	10.7452	-1.47943	-0.804911
		H	9.65138	0.0730794	-3.50373				H	12.0448	-1.88773	0.00953844				H	9.62757	-0.199975	-3.67216			H	12.0702	-2.28994	0.0097549
		H	10.7868	0.217653	-2.13484				H	10.714	-1.06005	0.806142				H	10.8149	-0.0943251	-2.3442			H	10.7267	-1.4825	0.80578
		C	10.7354	-2.3278	-2.90866				C	11.1246	-4.1537	-0.00251181				C	10.5703	-2.64871	-3.05537			C	11.1861	-4.56958	-0.002747
		H	10.668	-3.39266	-2.67185				H	10.9266	-4.83667	0.798545				H	10.4426	-3.70166	-2.79168			H	11	-5.25603	0.798223
		H	11.7233	-1.96538	-2.60561				H	12.173	-3.86757	0.000489704				H	11.5907	-2.34635	-2.79784			H	12.2297	-4.26645	-0.0001491
		H	10.656	-2.20392	-4.00365				H	10.9347	-4.84153	-0.801212				H	10.4564	-2.54241	-4.14923			H	11.007	-5.2601	-0.801617
		0.5 N/m							40.0 N/m							0.5 N/m						40.0 N/m
			69							69							69						69
		C	-0.582595	0.904308	0.469486				C	-1.22369	1.51753	0.240862				C	-0.590217	1.8557	0.644244			C	-1.19959	1.32077	0.206997
		C	-0.364838	2.41987	0.2369				C	-0.800274	2.88598	-0.278938				C	0.0466878	3.62803	0.114345			C	-0.733002	2.7929	-0.317642
		C	0.959751	2.55496	0.057945				C	0.551388	2.857	-0.299153				C	1.2814	3.56801	-0.125538			C	0.573139	2.9027	-0.368444
		C	1.51614	1.09621	0.135273				C	0.924973	1.3618	0.163867				C	1.42886	1.16086	0.271484			C	0.839302	0.551634	0.225906
		C	-0.331775	0.184902	-0.867322				C	-0.979935	0.157751	-0.351426				C	-0.611653	1.21164	-0.627955			C	-1.23577	-0.0822126	-0.276298
		C	0.973517	0.315176	-1.08546				C	0.338706	0.0489434	-0.398411				C	0.68928	0.820587	-0.877047			C	0.0356164	-0.55328	-0.257366
		H	-1.10061	-0.267223	-1.47843				H	-1.73105	-0.617596	-0.249015				H	-1.45315	1.2165	-1.3052			H	-2.16219	-0.643734	-0.270964
		H	1.59768	-0.0216918	-1.89907				H	0.898572	-0.873075	-0.320954				H	1.12448	0.413015	-1.77661			H	0.376848	-1.58076	-0.284587
		O	0.641193	0.596086	1.17281				O	-0.106326	1.43846	1.20787				O	0.575827	1.47246	1.28276			O	-0.0272994	1.20257	1.03786
		H	-1.46404	0.629883	1.04185				H	-2.25636	1.58591	0.542327				H	-1.43215	2.0257	1.29852			H	-2.17701	1.55049	0.591217
		C	1.79409	3.76616	-0.0738255				C	1.42303	4.07444	-0.172132				C	2.61777	3.88034	-0.515524			C	1.5425	3.9879	-0.166132
		O	2.85466	3.52176	-0.887049				O	2.74533	3.80505	-0.217622				O	3.41249	4.10048	0.569665			O	2.80948	3.49868	-0.156365
		C	3.88468	4.53566	-0.91155				C	3.63347	4.9116	-0.0234272				C	4.79045	4.42015	0.277181			C	3.86289	4.45484	-0.0128291
		C	4.92229	4.26999	0.170743				C	5.0464	4.38959	0.00444621				C	5.63525	3.17253	0.0516537			C	5.18308	3.73007	0.003711
		H	3.42257	5.51688	-0.783731				H	3.29825	5.47441	0.807845				H	5.13263	4.9741	1.15464			H	3.65506	5.09674	0.804397
		H	4.3264	4.46265	-1.90683				H	3.47045	5.72079	-0.706361				H	4.8276	5.07696	-0.59525			H	3.80229	5.25607	-0.720114
		C	6.0802	5.26762	0.0903407				C	6.11153	5.46576	0.0123118				C	7.11526	3.51589	-0.13244			C	6.39292	4.64153	0.0084432
		H	5.29595	3.24425	0.0592056				H	5.19624	3.66078	-0.757625				H	5.25809	2.65056	-0.833867			H	5.22051	2.98722	-0.75803
		H	4.43094	4.33424	1.14768				H	5.17675	3.64237	0.754199				H	5.51253	2.50068	0.909778			H	5.20827	2.9727	0.75414
		H	6.58898	5.20585	-0.878233				H	6.01482	6.17741	-0.772843				H	7.26531	4.17745	-0.992423			H	6.38929	5.3687	-0.768861
		H	6.82522	5.0715	0.867291				H	7.13079	5.07676	0.0284398				H	7.70948	2.61158	-0.301954			H	7.34653	4.11089	0.0149625
		H	5.72596	6.297	0.21702				H	5.98341	6.21909	0.756173				H	7.52154	4.02204	0.750841			H	6.38015	5.39576	0.76126
		O	1.6154	4.80434	0.522087				O	1.00855	5.19869	-0.00763478				O	3.01691	3.89626	-1.66672			O	1.29639	5.1615	0.0189684
		C	-1.44684	3.40893	0.0776307				C	-1.80353	3.98448	-0.149472				C	-1.04723	4.60611	0.0784092			C	-1.76637	3.84894	-0.125787
		O	-2.64506	2.79619	0.255744				O	-3.05689	3.44043	-0.114189				O	-2.26062	3.99974	0.056463			O	-3.02426	3.31512	-0.0902683
		C	-3.80937	3.62522	0.0639919				C	-4.12629	4.3842	-0.0104229				C	-3.39508	4.88972	0.0015773			C	-4.08706	4.26941	-0.0047103
		C	-5.03233	2.72631	0.110752				C	-5.4426	3.6546	0.00471037				C	-4.65084	4.03581	-0.0002956			C	-5.41103	3.55359	0.0043317
		H	-3.71871	4.14825	-0.892758				H	-4.05725	5.16634	-0.734864				H	-3.31739	5.50777	-0.898295			H	-3.99891	5.03983	-0.738462
		H	-3.83318	4.3876	0.850284				H	-3.94758	5.05294	0.793456				H	-3.35983	5.56357	0.863494			H	-3.91417	4.94825	0.792375
		C	-6.32635	3.53153	-0.0320872				C	-6.65221	4.56714	0.00728426				C	-5.91652	4.8964	-0.0310645			C	-6.6119	4.47791	0.0052304
		H	-5.03223	2.1723	1.05647				H	-5.47173	2.90455	0.761494				H	-4.6479	3.39679	0.890758			H	-5.45157	2.80263	0.760126
		H	-4.9574	1.98004	-0.689061				H	-5.48421	2.91753	-0.763318				H	-4.62543	3.36395	-0.866286			H	-5.45657	2.81813	-0.764984
		H	-6.42918	4.26529	0.775278				H	-6.63589	5.3195	0.761336				H	-5.97059	5.55474	0.84311			H	-6.59263	5.22469	0.76432
		H	-7.20167	2.87531	-0.00166745				H	-7.60615	4.0383	0.013521				H	-6.81512	4.27173	-0.0361267			H	-7.57109	3.95841	0.0064058
		H	-6.35212	4.07988	-0.980303				H	-6.644	5.29553	-0.768479				H	-5.9446	5.53169	-0.923251			H	-6.59227	5.21164	-0.765779
		O	-1.32028	4.57928	-0.207654				O	-1.62394	5.17467	-0.0474452				O	-0.899114	5.80867	0.0597973			O	-1.56594	5.03719	-0.0247566
		C	2.9759	0.895007	0.489213				C	2.44615	1.20999	0.25654				C	2.85498	0.903993	0.620691			C	2.32441	0.59686	0.209338
		N	3.24772	-0.47884	0.907826				N	3.04483	-0.0815121	0.600919				N	3.17851	-0.491986	0.950482			N	2.98399	-0.669938	0.600072
		H	3.26247	1.57004	1.30188				H	2.99108	2.05176	0.624142				H	3.13919	1.53969	1.46107			H	2.76018	1.51594	0.556463
		H	3.58612	1.13493	-0.380703				H	2.69574	1.42045	-0.746105				H	3.46622	1.18944	-0.234591			H	2.57595	0.774908	-0.79352
		S	3.82982	-1.61742	-0.186156				S	4.61993	-0.35331	-0.0693484				S	3.5683	-1.5569	-0.306515			S	4.56458	-0.913543	-0.070028
		C	5.58779	-1.71909	0.207667				C	6.43425	-0.877315	0.167152				C	5.33005	-1.85347	-0.035262			C	6.39988	-1.36641	0.162886
		H	2.47178	-0.903326	1.41241				H	2.57463	-0.875778	0.177087				H	2.50593	-0.953699	1.55653			H	2.5151	-1.47317	0.181153
		C	6.20103	-0.520388	0.505258				C	7.28298	0.205953	0.104301				C	6.076	-0.699764	0.101826			C	7.20412	-0.249337	0.102904
		C	6.33018	-2.93542	0.0785427				C	6.91906	-2.23818	0.0894431				C	5.93459	-3.14994	-0.0234618			C	6.9391	-2.70626	0.0870557
		C	7.75621	-2.85292	0.26085				C	8.37219	-2.42984	0.0335752				C	7.36664	-3.1961	0.138193			C	8.39871	-2.83858	0.0323657
		C	8.34081	-1.6165	0.628033				C	9.18112	-1.26665	0.00983764				C	8.08497	-1.99653	0.358617			C	9.16038	-1.64379	0.0091434
		C	7.58684	-0.470927	0.73622				C	8.66485	0.00591439	0.0227729				C	7.46026	-0.770245	0.325528			C	8.59297	-0.392968	0.0223265
		H	8.05164	0.470284	1.01201				H	9.32896	0.863571	-0.01426				H	8.02499	0.142641	0.48727			H	9.22191	0.490835	-0.0137433
		H	5.61455	0.386076	0.592579				H	6.88171	1.20653	0.066068				H	5.59473	0.269718	0.0689044			H	6.76347	0.734741	0.0656628
		H	9.39917	-1.59428	0.855583				H	10.249	-1.33994	-0.0224843				H	9.14245	-2.06327	0.582128			H	10.2304	-1.67495	-0.0232461
		C	5.74193	-4.20513	-0.175563				C	6.08255	-3.37811	0.0623057				C	5.21795	-4.37415	-0.133394			C	6.14872	-3.87882	0.0603341
		C	6.53431	-5.32473	-0.241933				C	6.63145	-4.63433	0.0164415				C	5.89212	-5.56939	-0.0845701			C	6.74796	-5.11204	0.0159204
		C	7.9374	-5.24825	-0.116688				C	8.01039	-4.84481	0.00194679				C	7.29742	-5.62501	0.0229186			C	8.13431	-5.26632	0.0019501
		C	8.56334	-4.03593	0.105989				C	8.92305	-3.78497	0.0066335				C	8.04604	-4.46654	0.109639			C	9.00351	-4.1704	0.0062484
		H	4.67069	-4.28532	-0.286607				H	5.01467	-3.26562	0.0490139				H	4.14413	-4.35601	-0.239905			H	5.07736	-3.80762	0.046361
		H	6.07514	-6.29368	-0.416033				H	5.97529	-5.50016	-0.00243855				H	5.3346	-6.49896	-0.156704			H	6.12751	-6.00388	-0.0024537
		H	8.52278	-6.15406	-0.221653				H	8.34786	-5.86856	-0.0130674				H	7.78671	-6.59172	0.007903			H	8.51351	-6.2755	-0.0128087
		O	3.75656	-1.07859	-1.55195				O	4.89016	1.05129	-0.459593				O	3.45314	-0.815517	-1.56855			O	4.78379	0.497016	-0.471537
		O	3.13389	-2.85868	0.169613				O	4.19466	-1.63479	-0.680308				O	2.77934	-2.76688	-0.0550837			O	4.1752	-2.21468	-0.66513
		N	9.96992	-3.91936	0.233433				N	10.2813	-4.12123	-0.0119499				N	9.45956	-4.48294	0.212513			N	10.3741	-4.45219	-0.0122276
		C	10.6488	-3.1646	-0.822607				C	11.418	-3.22692	0.00180524				C	10.188	-3.92941	-0.931224			C	11.4742	-3.51331	0.0020297
		H	10.0728	-2.28133	-1.09517				H	11.4588	-2.50497	-0.777779				H	9.70765	-3.02154	-1.29378			H	11.4884	-2.79123	-0.778471
		H	10.7946	-3.77643	-1.72781				H	12.3456	-3.79317	0.011867				H	10.2374	-4.65117	-1.76274			H	12.4232	-4.04262	0.0140295
		H	11.6322	-2.8429	-0.461674				H	11.4296	-2.50267	0.779664				H	11.211	-3.68469	-0.624024			H	11.4555	-2.78801	0.778903
		C	10.6953	-5.14348	0.530892				C	10.6328	-5.52825	-0.00295075				C	10.0611	-5.7387	0.630994			C	10.782	-5.84387	-0.0029179
		H	10.2212	-5.66516	1.36473				H	10.1759	-6.09701	0.773323				H	9.5574	-6.11748	1.52261			H	10.3485	-6.4308	0.773265
		H	11.7199	-4.88221	0.814383				H	11.7096	-5.66876	0.00222717				H	11.1137	-5.55708	0.870247			H	11.8637	-5.93976	0.0029516
		H	10.7553	-5.8361	-0.327883				H	10.1855	-6.11294	-0.773188				H	10.0277	-6.51954	-0.149829			H	10.3604	-6.44692	-0.773553
		1.0 N/m							50.0 N/m							1.0 N/m						50.0 N/m
			69							69							69						69
		C	-0.664711	0.958568	0.530809				C	-1.34146	1.54962	0.193744				C	-0.584045	1.87824	0.679125			C	-1.28692	1.32228	0.164228
		C	-0.435617	2.4684	0.272206				C	-0.852855	2.91197	-0.289256				C	0.0419	3.6304	0.0844441			C	-0.775312	2.77959	-0.31526
		C	0.896805	2.59752	0.112062				C	0.497767	2.82861	-0.292952				C	1.27437	3.56382	-0.164033			C	0.540411	2.8405	-0.346668
		C	1.43735	1.128	0.213303				C	0.806309	1.30835	0.148585				C	1.41885	1.16092	0.269016			C	0.750536	0.549143	0.182545
		C	-0.413887	0.21987	-0.79206				C	-1.14016	0.158703	-0.345664				C	-0.64803	1.19163	-0.567684			C	-1.33252	-0.103097	-0.280539
		C	0.893189	0.339258	-1.00278				C	0.17367	-0.00273299	-0.373497				C	0.6427	0.784513	-0.841956			C	-0.0666705	-0.577972	-0.257873
		H	-1.18552	-0.240651	-1.39216				H	-1.91774	-0.585005	-0.205142				H	-1.51483	1.17264	-1.21105			H	-2.26023	-0.661761	-0.223681
		H	1.52677	-0.0149636	-1.80082				H	0.696397	-0.94108	-0.240902				H	1.05052	0.336294	-1.7339			H	0.264599	-1.60963	-0.226771
		O	0.546525	0.647625	1.24778				O	-0.239847	1.43661	1.17352				O	0.597941	1.50767	1.29572			O	-0.124983	1.17694	1.01262
		H	-1.55669	0.7028	1.09372				H	-2.38047	1.6604	0.462135				H	-1.40861	2.07411	1.34696			H	-2.27658	1.56221	0.512153
		C	1.72005	3.81833	-0.0331115				C	1.41613	4.00953	-0.149375				C	2.61587	3.85613	-0.549884			C	1.52924	3.9115	-0.147367
		O	2.9992	3.47924	-0.345384				O	2.72835	3.6893	-0.171133				O	3.40059	4.11659	0.532936			O	2.78788	3.40152	-0.134535
		C	3.98789	4.52551	-0.286211				C	3.65596	4.76561	-0.0134952				C	4.77929	4.43203	0.238351			C	3.855	4.34235	-0.0072311
		C	5.34015	3.85649	-0.0966179				C	5.05099	4.20562	0.0124398				C	5.63339	3.1826	0.0622627			C	5.16691	3.60943	0.0110043
		H	3.74032	5.20005	0.537695				H	3.33563	5.38786	0.775323				H	5.11355	5.0186	1.09663			H	3.64501	5.01894	0.774884
		H	3.94477	5.1085	-1.21105				H	3.51165	5.57282	-0.695661				H	4.81907	5.05942	-0.65466			H	3.80136	5.14955	-0.70181
		C	6.48284	4.87233	-0.0468398				C	6.15412	5.23814	0.00766188				C	7.11701	3.52781	-0.0844897			C	6.39038	4.49701	0.0097385
		H	5.50329	3.13959	-0.909895				H	5.17021	3.45688	-0.729616				H	5.28332	2.63981	-0.821034			H	5.19286	2.85499	-0.733254
		H	5.31049	3.27119	0.829887				H	5.16744	3.43094	0.730594				H	5.48693	2.52745	0.928596			H	5.18499	2.82459	0.727479
		H	6.54263	5.4516	-0.973907				H	6.04566	5.98637	-0.736552				H	7.29058	4.17857	-0.94759			H	6.38429	5.24418	-0.742217
		H	7.44573	4.37168	0.0956482				H	7.16193	4.82264	-0.00519021				H	7.7194	2.62367	-0.222903			H	7.33975	3.9606	0.0065349
		H	6.34964	5.58496	0.774203				H	6.0778	6.00032	0.741771				H	7.49621	4.0495	0.801033			H	6.39745	5.27034	0.736813
		O	1.36109	4.95599	0.16514				O	1.046	5.15219	-0.00688934				O	3.02851	3.82605	-1.69581			O	1.30596	5.09217	0.0192671
		C	-1.54866	3.42828	0.10812				C	-1.80758	4.05044	-0.13756				C	-1.05313	4.60699	0.0369013			C	-1.7655	3.87372	-0.114194
		O	-2.72486	2.75472	0.228708				O	-3.0855	3.56534	-0.0993157				O	-2.26603	3.99982	0.0615976			O	-3.04341	3.38855	-0.0778077
		C	-3.91894	3.53909	0.037024				C	-4.10592	4.56033	-0.00684821				C	-3.40321	4.88549	-0.000378			C	-4.06592	4.3837	-0.0024452
		C	-5.10428	2.59095	0.0803412				C	-5.4606	3.91143	0.00788065				C	-4.65612	4.02776	0.0109149			C	-5.42018	3.73423	0.0072362
		H	-3.84678	4.0693	-0.916763				H	-3.98882	5.34842	-0.712683				H	-3.32981	5.49516	-0.905356			H	-3.93881	5.16066	-0.7174
		H	-3.9731	4.29924	0.823192				H	-3.88397	5.24541	0.765946				H	-3.36768	5.57007	0.852621			H	-3.85634	5.08048	0.763982
		C	-6.43347	3.33765	-0.0532248				C	-6.62217	4.87953	0.00653272				C	-5.92511	4.88309	-0.0181257			C	-6.58256	4.70119	0.0049387
		H	-5.07709	2.03161	1.02178				H	-5.5347	3.14203	0.736113				H	-4.64578	3.39325	0.904354			H	-5.49655	2.96502	0.735635
		H	-4.99969	1.85069	-0.721213				H	-5.54145	3.16133	-0.738102				H	-4.63316	3.34921	-0.849225			H	-5.49764	2.98393	-0.738902
		H	-6.56212	4.07043	0.750734				H	-6.57231	5.64616	0.738271				H	-5.97681	5.54788	0.85055			H	-6.53482	5.465	0.739468
		H	-7.27839	2.64321	-0.011967				H	-7.60552	4.40946	0.00441089				H	-6.82165	4.25554	-0.0145163			H	-7.5656	4.23047	0.0010105
		H	-6.49327	3.88167	-1.00151				H	-6.5648	5.62977	-0.740412				H	-5.96036	5.514	-0.912375			H	-6.52349	5.45429	-0.739209
		O	-1.47604	4.61268	-0.125954				O	-1.57521	5.23136	-0.0325891				O	-0.906527	5.8082	-0.0266555			O	-1.52207	5.05415	-0.0143306
		C	2.88784	0.86885	0.567042				C	2.32106	1.09892	0.234524				C	2.85451	0.901664	0.567956			C	2.23499	0.543485	0.191752
		N	3.13489	-0.551148	0.824798				N	2.89958	-0.206843	0.507989				N	3.17256	-0.491632	0.916288			N	2.86759	-0.743094	0.510511
		H	3.17267	1.449	1.44735				H	2.91595	1.91564	0.581121				H	3.18034	1.55683	1.37662			H	2.70203	1.44261	0.547998
		H	3.51075	1.19547	-0.261357				H	2.57441	1.3516	-0.749712				H	3.43123	1.15907	-0.320055			H	2.52578	0.786446	-0.780119
		S	3.79716	-1.5189	-0.384075				S	4.52207	-0.498924	-0.0148718				S	3.56603	-1.57259	-0.325391			S	4.49138	-1.01166	-0.0170621
		C	5.5522	-1.61278	0.0367753				C	6.40148	-0.972465	0.140404				C	5.32881	-1.86084	-0.0518628			C	6.38366	-1.43286	0.136604
		H	2.33043	-1.04012	1.21173				H	2.42828	-1.01414	0.115906				H	2.48465	-0.946093	1.50969			H	2.39081	-1.55447	0.123993
		C	6.15035	-0.384603	0.235525				C	7.20565	0.144087	0.0839363				C	6.06811	-0.702652	0.080865			C	7.15656	-0.294208	0.0825125
		C	6.30706	-2.82776	0.0255447				C	6.9459	-2.31195	0.0687095				C	5.93857	-3.1551	-0.0369145			C	6.96533	-2.75625	0.0670707
		C	7.73312	-2.71313	0.210147				C	8.40904	-2.43891	0.022806				C	7.37196	-3.19803	0.128858			C	8.43093	-2.84287	0.0220574
		C	8.29448	-1.44478	0.493815				C	9.1676	-1.24287	0.0043969				C	8.07885	-1.99268	0.356994			C	9.15627	-1.62617	0.0041049
		C	7.52794	-0.301573	0.493754				C	8.59563	0.00509546	0.0114317				C	7.45065	-0.768227	0.312019			C	8.54988	-0.394476	0.0112398
		H	7.97954	0.665041	0.693145				H	9.22108	0.891833	-0.0155504				H	8.01291	0.146688	0.470298			H	9.15046	0.509319	-0.0150468
		H	5.56137	0.524433	0.21275				H	6.76589	1.12765	0.0551361				H	5.58325	0.264955	0.04156			H	6.69044	0.677171	0.054682
		H	9.34696	-1.38612	0.738689				H	10.2377	-1.26958	-0.0164662				H	9.13325	-2.04387	0.594755			H	10.2267	-1.62382	-0.0162879
		C	5.73506	-4.12083	-0.128465				C	6.16745	-3.49295	0.0442615				C	5.22115	-4.3781	-0.1464			C	6.21867	-3.95772	0.0433564
		C	6.54325	-5.23027	-0.114036				C	6.77479	-4.72275	0.0104704				C	5.89722	-5.57218	-0.105105			C	6.85897	-5.17069	0.0104143
		C	7.94483	-5.12684	-0.00303129				C	8.16115	-4.8694	0.00172788				C	7.30148	-5.62707	-0.0019477			C	8.24892	-5.27927	0.0017785
		C	8.55828	-3.89437	0.136388				C	9.02256	-3.76743	0.00354634				C	8.05442	-4.46974	0.0968271			C	9.08012	-4.15421	0.003188
		H	4.66646	-4.22127	-0.240677				H	5.09637	-3.43025	0.0312485				H	4.14694	-4.36036	-0.246882			H	5.14639	-3.92178	0.0299546
		H	6.09791	-6.21582	-0.216789				H	6.15903	-5.61792	-0.00335165				H	5.34126	-6.50262	-0.178711			H	6.268	-6.08245	-0.0031185
		H	8.53864	-6.03116	-0.0529017				H	8.54517	-5.87676	-0.00869788				H	7.78817	-6.59429	-0.0265496			H	8.66053	-6.27569	-0.008499
		O	3.757	-0.789732	-1.66008				O	4.78266	0.922135	-0.383052				O	3.44648	-0.846743	-1.59539			O	4.71367	0.415973	-0.386924
		O	3.12235	-2.81175	-0.232947				O	4.13611	-1.85052	-0.510665				O	2.77821	-2.77931	-0.0552537			O	4.13391	-2.37425	-0.505662
		N	9.96063	-3.76631	0.265325				N	10.395	-4.04224	-0.0139451				N	9.45975	-4.5081	0.231095			N	10.4593	-4.39157	-0.0146261
		C	10.6624	-2.98508	-0.75519				C	11.4936	-3.10394	0.00123526				C	10.2701	-3.83311	-0.783105			C	11.5317	-3.42345	0.0013585
		H	10.0564	-2.14562	-1.08791				H	11.5042	-2.3621	-0.75381				H	9.7499	-2.96869	-1.18878			H	11.5229	-2.68102	-0.753284
		H	10.9056	-3.60746	-1.62973				H	12.4465	-3.62462	0.0125502				H	10.5081	-4.51525	-1.61347			H	12.4987	-3.91751	0.0132038
		H	11.5995	-2.59854	-0.337753				H	11.4699	-2.36125	0.754374				H	11.2143	-3.49759	-0.337359			H	11.4869	-2.68181	0.754622
		C	10.7003	-4.9851	0.546766				C	10.8123	-5.42963	-0.00292025				C	10.0517	-5.79321	0.560615			C	10.9145	-5.76695	-0.0031722
		H	10.249	-5.51605	1.38603				H	10.3679	-6.03065	0.749355				H	9.53407	-6.24336	1.40881			H	10.4876	-6.3797	0.749741
		H	11.7288	-4.7161	0.805984				H	11.893	-5.52771	0.00388226				H	11.1007	-5.63296	0.82777			H	11.9974	-5.83496	0.0032482
		H	10.7465	-5.6733	-0.316063				H	10.3823	-6.05049	-0.748064				H	10.0305	-6.50882	-0.28057			H	10.5013	-6.40006	-0.74763
		1.5 N/m							60.0 N/m							1.5 N/m						60.0 N/m
			69							69							69						69
		C	-0.590749	1.02076	0.623034				C	-1.40939	1.56336	0.159008				C	-0.582095	1.91475	0.705748			C	-1.34244	1.31466	0.134048
		C	-0.344945	2.5019	0.243335				C	-0.888393	2.92702	-0.293271				C	0.0598127	3.63709	0.0573042			C	-0.812107	2.76569	-0.310883
		C	0.970994	2.58168	-0.0242897				C	0.460841	2.81795	-0.288134				C	1.28907	3.54779	-0.197644			C	0.509332	2.79823	-0.329021
		C	1.48851	1.11379	0.154927				C	0.739122	1.28202	0.129511				C	1.39426	1.14285	0.270448			C	0.703463	0.563371	0.138091
		C	-0.445268	0.173057	-0.645511				C	-1.22835	0.151716	-0.338952				C	-0.692487	1.189	-0.513942			C	-1.38303	-0.127672	-0.280583
		C	0.847383	0.238556	-0.948145				C	0.082357	-0.0349063	-0.357399				C	0.582352	0.745653	-0.805721			C	-0.116023	-0.59095	-0.261754
		H	-1.26501	-0.323389	-1.14413				H	-2.0187	-0.573642	-0.172564				H	-1.58044	1.16139	-1.12667			H	-2.30564	-0.691135	-0.185354
		H	1.42079	-0.218699	-1.73882				H	0.587741	-0.977671	-0.192609				H	0.959576	0.251003	-1.68555			H	0.218273	-1.62019	-0.188646
		O	0.659689	0.734523	1.28314				O	-0.315349	1.4362	1.1417				O	0.606888	1.53859	1.30542			O	-0.184551	1.15772	0.99041
		H	-1.45205	0.829434	1.25486				H	-2.45247	1.69492	0.404596				H	-1.3892	2.14846	1.38153			H	-2.3425	1.55389	0.454396
		C	1.76845	3.7848	-0.351303				C	1.40152	3.97854	-0.134873				C	2.63893	3.80466	-0.576027			C	1.5051	3.86574	-0.133568
		O	3.07441	3.57143	-0.0467075				O	2.70818	3.63364	-0.149957				O	3.41678	4.09196	0.504337			O	2.7624	3.35294	-0.121531
		C	3.95664	4.70165	-0.19515				C	3.65272	4.69365	0.00438029				C	4.79919	4.3885	0.207576			C	3.82889	4.29264	0.0116813
		C	5.37173	4.20886	0.0534303				C	5.03907	4.11896	0.0349157				C	5.64632	3.1295	0.068296			C	5.14232	3.56767	0.0396493
		H	3.65856	5.47533	0.519998				H	3.30715	5.35552	0.745503				H	5.13476	4.99677	1.04926			H	3.57725	5.00745	0.742741
		H	3.83601	5.1233	-1.19471				H	3.54058	5.50239	-0.676439				H	4.84725	4.99164	-0.700775			H	3.80178	5.09582	-0.683098
		C	6.39754	5.33833	-0.0600259				C	6.16367	5.12347	0.000948026				C	7.13414	3.4631	-0.0601326			C	6.37061	4.44316	0.0002421
		H	5.60079	3.40997	-0.661592				H	5.12961	3.37078	-0.705662				H	5.30627	2.57199	-0.808859			H	5.15139	2.821	-0.706801
		H	5.4208	3.754	1.04803				H	5.16291	3.30443	0.703592				H	5.47976	2.49068	0.942219			H	5.17631	2.73941	0.702267
		H	6.38139	5.79396	-1.05422				H	5.9959	5.91562	-0.684674				H	7.32489	4.10327	-0.926802			H	6.27393	5.25315	-0.679083
		H	7.41118	4.96705	0.11996				H	7.16142	4.69247	-0.0689964				H	7.7341	2.55465	-0.178228			H	7.31401	3.90526	-0.0836892
		H	6.19688	6.13551	0.663514				H	6.17906	5.87793	0.737922				H	7.50354	3.99497	0.822721			H	6.48864	5.18551	0.740003
		O	1.3455	4.82951	-0.789063				O	1.05416	5.12962	-0.00153384				O	3.06472	3.72931	-1.71488			O	1.28682	5.04905	0.0192089
		C	-1.42478	3.50987	0.209932				C	-1.8189	4.08261	-0.128041				C	-1.02035	4.6303	0.0112482			C	-1.78017	3.87738	-0.105921
		O	-2.61007	2.86847	0.0319921				O	-3.10715	3.62596	-0.0899832				O	-2.24198	4.04192	0.0497667			O	-3.06631	3.41453	-0.0705679
		C	-3.7779	3.71616	0.00943394				C	-4.1025	4.64307	0.00338462				C	-3.36578	4.94505	-0.0017199			C	-4.06927	4.42653	0.0031269
		C	-5.00275	2.81969	-0.0211755				C	-5.47376	4.0369	0.0206777				C	-4.63142	4.1066	0.0123475			C	-5.43697	3.81294	0.0148422
		H	-3.7238	4.37018	-0.865685				H	-3.97535	5.43464	-0.691666				H	-3.28792	5.55916	-0.902505			H	-3.93	5.20992	-0.697285
		H	-3.76415	4.36267	0.890524				H	-3.83976	5.34968	0.738983				H	-3.31468	5.62569	0.852953			H	-3.82875	5.14354	0.736801
		C	-6.29779	3.63559	-0.0231656				C	-6.61315	5.0262	0.00130414				C	-5.88767	4.98024	-0.010959			C	-6.58144	4.79624	0.0036892
		H	-4.97601	2.15085	0.845722				H	-5.58079	3.2407	0.711439				H	-4.62745	3.46891	0.902833			H	-5.53739	3.02094	0.71116
		H	-4.95582	2.17459	-0.90467				H	-5.56424	3.28315	-0.714693				H	-4.62093	3.42825	-0.847469			H	-5.52536	3.05396	-0.715699
		H	-6.37384	4.26491	0.869076				H	-6.59131	5.79032	0.729303				H	-5.92535	5.64723	0.856043			H	-6.53466	5.57228	0.719652
		H	-7.17433	2.98092	-0.0478924				H	-7.60878	4.58696	-0.0384538				H	-6.79367	4.36654	-0.0031816			H	-7.57594	4.3529	-0.0148894
		H	-6.34969	4.30116	-0.890444				H	-6.48729	5.81143	-0.698368				H	-5.91747	5.61275	-0.903532			H	-6.4845	5.57087	-0.710007
		O	-1.31743	4.70674	0.345557				O	-1.56206	5.25861	-0.0224524				O	-0.85548	5.8287	-0.0603214			O	-1.51819	5.05418	-0.0074906
		C	2.95427	0.837798	0.422366				C	2.24878	1.04861	0.213271				C	2.83264	0.8609	0.528551			C	2.18514	0.524438	0.170337
		N	3.15945	-0.56079	0.804347				N	2.82626	-0.263544	0.396043				N	3.12541	-0.53355	0.895566			N	2.80753	-0.773016	0.399783
		H	3.3289	1.48816	1.21121				H	2.87472	1.84059	0.563864				H	3.20119	1.52736	1.30832			H	2.67064	1.40066	0.555345
		H	3.52284	1.05325	-0.48127				H	2.51945	1.38011	-0.737152				H	3.38322	1.087	-0.384631			H	2.52609	0.862603	-0.752691
		S	3.73337	-1.69029	-0.297538				S	4.47983	-0.567715	0.0176098				S	3.52835	-1.63375	-0.325375			S	4.46116	-1.05851	0.0150113
		C	5.50308	-1.78398	0.0547959				C	6.40069	-1.01691	0.109164				C	5.29486	-1.89925	-0.0536275			C	6.39113	-1.46509	0.104982
		H	2.35221	-0.970737	1.26847				H	2.3356	-1.09009	0.0826789				H	2.41136	-0.97511	1.4667			H	2.3066	-1.59828	0.089083
		C	6.12298	-0.563041	0.219246				C	7.18742	0.112986	0.0629214				C	6.01775	-0.730189	0.0676396			C	7.15271	-0.317855	0.0614109
		C	6.24066	-3.01016	0.0228549				C	6.97473	-2.34595	0.0498727				C	5.92097	-3.18626	-0.0395902			C	6.99599	-2.78032	0.048293
		C	7.67504	-2.92062	0.170097				C	8.44178	-2.44427	0.0142375				C	7.35959	-3.2138	0.109946			C	8.46451	-2.8456	0.0140111
		C	8.25761	-1.65448	0.424385				C	9.1773	-1.23438	0.00101852				C	8.04645	-1.9943	0.328421			C	9.1726	-1.61938	0.0011666
		C	7.5096	-0.49918	0.427084				C	8.58049	0.0014253	0.00435923				C	7.40207	-0.778069	0.285103			C	8.54789	-0.397436	0.0043183
		H	7.98387	0.462079	0.596673				H	9.18836	0.900721	-0.0140359				H	7.95602	0.143651	0.431158			H	9.13515	0.515424	-0.0134428
		H	5.54658	0.353922	0.214985				H	6.73219	1.08865	0.0422983				H	5.5208	0.231093	0.0284893			H	6.67608	0.647415	0.0420468
		H	9.31425	-1.59405	0.643381				H	10.2476	-1.23968	-0.0115291				H	9.10284	-2.014	0.55414			H	10.2427	-1.60085	-0.0108125
		C	5.63562	-4.28894	-0.109662				C	6.22554	-3.5463	0.0308638				C	5.20967	-4.41214	-0.1333			C	6.2735	-3.99688	0.0301401
		C	6.4207	-5.4149	-0.113698				C	6.85897	-4.76312	0.0068898				C	5.89679	-5.60043	-0.101661			C	6.93374	-5.19946	0.0068682
		C	7.82407	-5.34173	-0.0337741				C	8.24749	-4.8805	0.00114762				C	7.30016	-5.64525	-0.0202464			C	8.32467	-5.2855	0.0013992
		C	8.47417	-4.12319	0.093113				C	9.08422	-3.75955	0.000318764				C	8.05359	-4.48304	0.0728203			C	9.13614	-4.14609	0.0008653
		H	4.56205	-4.36851	-0.185657				H	5.15391	-3.50619	0.0206718				H	4.13392	-4.40266	-0.214157			H	5.20125	-3.97875	0.0201185
		H	5.95268	-6.39138	-0.201312				H	6.26197	-5.67103	-0.00267343				H	5.3479	-6.53588	-0.164955			H	6.35734	-6.12062	-0.0026163
		H	8.3937	-6.26025	-0.09415				H	8.65175	-5.87984	-0.00667173				H	7.78914	-6.61027	-0.0564845			H	8.7516	-6.27536	-0.0059981
		O	3.63723	-1.14468	-1.65872				O	4.74104	0.878602	-0.286498				O	3.39776	-0.934798	-1.60875			O	4.6904	0.395496	-0.283675
		O	3.038	-2.93035	0.06235				O	4.11977	-1.96675	-0.383895				O	2.74817	-2.83874	-0.0268319			O	4.12482	-2.46645	-0.377736
		N	9.87335	-4.05865	0.223642				N	10.4621	-4.00586	-0.0186331				N	9.44986	-4.54341	0.20135			N	10.5191	-4.36125	-0.0165007
		C	10.6576	-3.17023	-0.632335				C	11.5445	-3.05079	0.00114113				C	10.3239	-3.70303	-0.614991			C	11.5794	-3.38175	0.0010666
		H	10.0264	-2.42276	-1.10506				H	11.5458	-2.29063	-0.730159				H	9.74702	-2.98532	-1.19272			H	11.5611	-2.62158	-0.730034
		H	11.1604	-3.74555	-1.4215				H	12.509	-3.54783	0.0159447				H	10.8973	-4.32547	-1.31337			H	12.5551	-3.85651	0.0141247
		H	11.4331	-2.65716	-0.0487423				H	11.4981	-2.2919	0.73099				H	11.0446	-3.15475	0.0067703			H	11.5187	-2.62394	0.731096
		C	10.5841	-5.30515	0.444172				C	10.91	-5.38222	-0.00281345				C	10.0529	-5.84142	0.44467			C	10.9986	-5.72693	-0.0026019
		H	10.1134	-5.87874	1.24301				H	10.4605	-6.0009	0.726159				H	9.53276	-6.36062	1.24997			H	10.5653	-6.35784	0.725798
		H	11.6133	-5.07219	0.732567				H	11.9912	-5.46528	0.008277				H	11.0958	-5.69063	0.736996			H	12.0814	-5.78459	0.0074078
		H	10.6298	-5.94288	-0.45571				H	10.4869	-6.02934	-0.724129				H	10.0477	-6.49496	-0.4445			H	10.5896	-6.38202	-0.724702
		2.0 N/m							70.0 N/m							2.0 N/m						70.0 N/m
			69							69							69						69
		C	-0.553151	1.50467	0.636036				C	-1.44453	1.604	0.132681				C	-0.610021	1.78018	0.679277			C	-1.4204	1.00786	0.109797
		C	-0.31004	2.97672	0.225104				C	-0.905651	2.97119	-0.295334				C	0.0477491	3.65077	0.0939476			C	-0.984116	2.49048	-0.307547
		C	1.00617	3.05286	-0.0454476				C	0.442562	2.84701	-0.286012				C	1.27596	3.52873	-0.149722			C	0.337272	2.59471	-0.315585
		C	1.52211	1.58611	0.15144				C	0.706043	1.29788	0.106028				C	1.42342	1.184	0.232427			C	0.682402	0.42966	0.0924899
		C	-0.41877	0.625159	-0.608717				C	-1.27898	0.176373	-0.330687				C	-0.657548	1.14353	-0.580527			C	-1.35129	-0.446699	-0.27942
		C	0.871026	0.684225	-0.922833				C	0.0292643	-0.0274037	-0.345713				C	0.645356	0.785313	-0.868688			C	-0.0533329	-0.805911	-0.267786
		H	-1.24227	0.105742	-1.07618				H	-2.07799	-0.535108	-0.145837				H	-1.53862	1.09288	-1.20043			H	-2.22509	-1.07881	-0.154736
		H	1.44303	0.195761	-1.6946				H	0.522051	-0.972602	-0.160102				H	1.06125	0.337144	-1.75451			H	0.356852	-1.80501	-0.162667
		O	0.702201	1.2316	1.29493				O	-0.350996	1.469	1.11106				O	0.584771	1.46654	1.27723			O	-0.254056	0.925378	0.967335
		H	-1.41309	1.32925	1.27322				H	-2.48983	1.74927	0.363598				H	-1.43724	1.99358	1.3353			H	-2.4428	1.17258	0.409498
		C	1.8081	4.25912	-0.348994				C	1.39529	3.99496	-0.129539				C	2.51238	4.24944	-0.405939			C	1.26156	3.72746	-0.12719
		O	3.11646	4.02815	-0.0673884				O	2.7001	3.63888	-0.152377				O	3.57938	3.61587	0.144456			O	2.55173	3.3021	-0.12857
		C	4.00108	5.16047	-0.175651				C	3.65156	4.68542	0.0539902				C	4.86495	4.24614	-0.0242579			C	3.55406	4.30244	0.0561207
		C	5.41633	4.6566	0.0460531				C	5.02709	4.08014	0.11288				C	5.92662	3.16243	0.0730301			C	4.90182	3.63907	0.113146
		H	3.70791	5.9069	0.56932				H	3.20585	5.38923	0.700097				H	4.98598	5.00712	0.753376			H	3.16019	5.04037	0.698996
		H	3.87629	5.62359	-1.1555				H	3.65639	5.48139	-0.645689				H	4.88959	4.76022	-0.985012			H	3.58472	5.08688	-0.654454
		C	6.44324	5.7876	-0.0351954				C	6.19419	5.02731	-0.0081286				C	7.34224	3.73637	-0.0092639			C	6.11004	4.53382	-0.0069917
		H	5.63999	3.88141	-0.695511				H	5.04538	3.39005	-0.678583				H	5.76584	2.43621	-0.731433			H	4.89478	2.94957	-0.678631
		H	5.47113	4.16622	1.02257				H	5.16714	3.17947	0.664449				H	5.79437	2.61328	1.01038			H	4.99941	2.7318	0.663189
		H	6.42859	6.27121	-1.01538				H	5.89784	5.89515	-0.559721				H	7.50178	4.27206	-0.948885			H	5.85205	5.41299	-0.559838
		H	7.45671	5.41171	0.135622				H	7.12559	4.52035	-0.243069				H	8.09344	2.94241	0.0546311			H	7.01731	3.9851	-0.2434
		H	6.24139	6.5666	0.70693				H	6.53109	5.69805	0.726017				H	7.5344	4.44775	0.799669			H	6.47894	5.18989	0.725367
		O	1.38756	5.32246	-0.742073				O	1.05779	5.14915	0.00397477				O	2.59323	5.2866	-1.02777			O	0.963212	4.89319	0.0205036
		C	-1.39622	3.97794	0.180103				C	-1.82569	4.13402	-0.127487				C	-1.05959	4.6054	0.137013			C	-2.01705	3.54076	-0.108228
		O	-2.57821	3.32248	0.0299921				O	-3.11817	3.68843	-0.110315				O	-2.25886	3.99092	-0.0122826			O	-3.27197	2.99862	-0.0957089
		C	-3.75381	4.15814	-0.000968694				C	-4.10884	4.6997	0.055562				C	-3.40613	4.86618	-0.0011749			C	-4.33783	3.93331	0.0575675
		C	-4.96933	3.24895	-0.0140502				C	-5.47148	4.06841	0.10406				C	-4.65062	3.99715	-0.0216324			C	-5.65257	3.208	0.103055
		H	-3.70839	4.80133	-0.883752				H	-4.11078	5.47901	-0.659753				H	-3.35395	5.53172	-0.866944			H	-4.38843	4.70238	-0.665302
		H	-3.74394	4.81876	0.869243				H	-3.72664	5.44349	0.698878				H	-3.36213	5.50116	0.886426			H	-4.02103	4.71061	0.697435
		C	-6.27379	4.04913	-0.0183431				C	-6.65366	4.99874	-0.0102483				C	-5.92788	4.83987	-0.0104836			C	-6.89362	4.0588	-0.009647
		H	-4.92992	2.59001	0.859261				H	-5.59933	3.17629	0.670811				H	-4.63025	3.32423	0.841879			H	-5.72154	2.31063	0.671583
		H	-4.9201	2.59223	-0.888178				H	-5.48282	3.38335	-0.690835				H	-4.62507	3.35219	-0.905472			H	-5.61815	2.523	-0.691261
		H	-6.35043	4.69211	0.863358				H	-6.98429	5.66511	0.729367				H	-5.97969	5.47435	0.879098			H	-7.25397	4.71298	0.727398
		H	-7.14292	3.38425	-0.0269521				H	-7.58224	4.48365	-0.237634				H	-6.81889	4.20475	-0.0235907			H	-7.78999	3.48594	-0.228965
		H	-6.3403	4.70219	-0.893339				H	-6.37468	5.87144	-0.562374				H	-5.97511	5.50553	-0.87724			H	-6.67396	4.94209	-0.570049
		O	-1.29901	5.17869	0.283511				O	-1.559	5.30711	-0.0121977				O	-0.928938	5.80135	0.284116			O	-1.8296	4.73125	0.000922
		C	2.99081	1.30438	0.398592				C	2.21172	1.05072	0.186549				C	2.83615	0.821718	0.54124			C	2.16239	0.464491	0.139437
		N	3.18883	-0.0915455	0.796518				N	2.78705	-0.265803	0.259123				N	3.02133	-0.608031	0.855943			N	2.86004	-0.795974	0.2623
		H	3.38789	1.96423	1.16713				H	2.86349	1.80844	0.566108				H	3.20642	1.42429	1.36674			H	2.60003	1.33834	0.578562
		H	3.54317	1.50089	-0.519047				H	2.51219	1.49401	-0.706193				H	3.44581	1.06451	-0.325881			H	2.53039	0.954163	-0.705247
		S	3.74965	-1.2373	-0.29596				S	4.4631	-0.596761	0.0275758				S	3.49041	-1.6656	-0.373404			S	4.55067	-0.999946	0.0249038
		C	5.52182	-1.34455	0.0411901				C	6.40127	-1.03487	0.0717198				C	5.25159	-1.92508	-0.0554109			C	6.51944	-1.26813	0.0658326
		H	2.37256	-0.491716	1.25319				H	2.26314	-1.10453	0.0626362				H	2.21845	-1.03759	1.30638			H	2.37667	-1.66198	0.0663572
		C	6.15315	-0.12605	0.172283				C	7.18682	0.0982981	0.0409236				C	5.96597	-0.750827	0.0606644			C	7.20585	-0.0713909	0.0385435
		C	6.24746	-2.57897	0.0199036				C	6.99255	-2.36011	0.0312725				C	5.88626	-3.20823	-0.0288476			C	7.22458	-2.53694	0.0287323
		C	7.68826	-2.50513	0.145305				C	8.46211	-2.4462	0.00680188				C	7.32843	-3.22938	0.114111			C	8.69599	-2.4965	0.0062348
		C	8.28064	-1.23529	0.359809				C	9.18798	-1.23129	-0.00158983				C	8.00376	-2.00043	0.319792			C	9.31388	-1.22351	-0.0014697
		C	7.54326	-0.0728837	0.351539				C	8.58068	-0.000901303	0.000588553				C	7.35043	-0.788935	0.274464			C	8.60278	-0.0501918	0.0004911
		H	8.03258	0.886303	0.486539				H	9.18147	0.903321	-0.0101223				H	7.90121	0.137196	0.405148			H	9.12348	0.902489	-0.00925
		H	5.58514	0.796218	0.15829				H	6.7273	1.07104	0.0277441				H	5.46466	0.207407	0.0117129			H	6.66705	0.859747	0.0275906
		H	9.34001	-1.16479	0.551809				H	10.2581	-1.22677	-0.00937741				H	9.06121	-2.00109	0.533883			H	10.3794	-1.12515	-0.0080022
		C	5.61948	-3.84728	-0.0859621				C	6.26053	-3.57133	0.0187828				C	5.1749	-4.43367	-0.109216			C	6.60049	-3.8071	0.0174243
		C	6.38757	-4.98464	-0.0894259				C	6.90704	-4.78163	0.00428745				C	5.86499	-5.61998	-0.0827415			C	7.34925	-4.95704	0.0040721
		C	7.78999	-4.93313	-0.0261954				C	8.29604	-4.88519	-4.10247e-05				C	7.26738	-5.66177	-0.0150503			C	8.74205	-4.94064	0.0001857
		C	8.46903	-3.72464	0.0831324				C	9.11982	-3.75465	-0.00374078				C	8.0261	-4.49981	0.0773306			C	9.46491	-3.74314	-0.0032761
		H	4.54413	-3.91106	-0.144563				H	5.18889	-3.54385	0.0125083				H	4.09861	-4.42523	-0.179071			H	5.53037	-3.87369	0.0117675
		H	5.90444	-5.95506	-0.160634				H	6.31886	-5.69536	-0.00141533				H	5.3184	-6.5573	-0.137952			H	6.84218	-5.91823	-0.0011871
		H	8.33805	-5.86385	-0.084221				H	8.70947	-5.88077	-0.00686777				H	7.75225	-6.62774	-0.0574783			H	9.23913	-5.89703	-0.0057559
		O	3.64896	-0.701978	-1.66047				O	4.73109	0.875737	-0.19276				O	3.41301	-0.940839	-1.64763			O	4.69563	0.49336	-0.181738
		O	3.04179	-2.46613	0.0779224				O	4.10377	-2.03876	-0.241925				O	2.70294	-2.87997	-0.137919			O	4.31243	-2.47009	-0.227841
		N	9.86614	-3.71469	0.199186				N	10.5002	-3.98666	-0.0275025				N	9.41992	-4.58331	0.196636			N	10.8599	-3.85335	-0.0245865
		C	10.7026	-2.74166	-0.499772				C	11.5759	-3.02588	0.00173653				C	10.3234	-3.66826	-0.498006			C	11.8476	-2.80216	0.0012428
		H	10.1038	-2.09165	-1.13312				H	11.5852	-2.25026	-0.708762				H	9.77227	-2.98725	-1.14177			H	11.7839	-2.02655	-0.706896
		H	11.4239	-3.26901	-1.13254				H	12.5462	-3.50946	0.025542				H	11.0177	-4.24351	-1.11875			H	12.8568	-3.19864	0.0212565
		H	11.2766	-2.1173	0.198284				H	11.5049	-2.25071	0.707266				H	10.9265	-3.07541	0.202766			H	11.7149	-2.03777	0.709321
		C	10.5457	-4.98994	0.350069				C	10.965	-5.35626	-0.00171698				C	10.0114	-5.90149	0.354726			C	11.4436	-5.17676	-0.0024195
		H	10.0729	-5.59183	1.12598				H	10.4949	-5.98349	0.702097				H	9.50321	-6.46243	1.1388			H	11.0382	-5.84602	0.702901
		H	11.5834	-4.80095	0.635945				H	12.0455	-5.43436	0.0200005				H	11.0613	-5.78271	0.632636			H	12.5269	-5.15942	0.0146834
		H	10.557	-5.58406	-0.578343				H	10.5545	-6.02829	-0.703064				H	9.97404	-6.50194	-0.568681			H	11.0865	-5.87966	-0.702602
		2.5 N/m							80.0 N/m							2.5 N/m						80.0 N/m
			69							69							69						69
		C	-0.556016	1.54008	0.640299				C	-1.46316	1.63771	0.110584				C	-0.611438	1.79678	0.687151			C	-1.43874	1.03971	0.0918591
		C	-0.303621	3.00185	0.202138				C	-0.909716	3.00928	-0.295588				C	0.0518524	3.66285	0.0466268			C	-0.987243	2.51654	-0.303546
		C	1.01459	3.06551	-0.0655404				C	0.438005	2.87541	-0.281171				C	1.28569	3.53068	-0.161524			C	0.339748	2.59391	-0.302919
		C	1.51783	1.59619	0.149923				C	0.688756	1.31356	0.090669				C	1.41807	1.19769	0.231518			C	0.671107	0.484712	0.0661779
		C	-0.432404	0.629555	-0.580378				C	-1.30834	0.195608	-0.321084				C	-0.674994	1.12166	-0.549843			C	-1.36183	-0.425655	-0.275466
		C	0.856419	0.673589	-0.899234				C	-0.00182449	-0.020683	-0.331699				C	0.624319	0.758055	-0.843174			C	-0.0630824	-0.772365	-0.267118
		H	-1.25991	0.0935675	-1.02093				H	-2.11545	-0.503873	-0.12551				H	-1.56883	1.04048	-1.14729			H	-2.23067	-1.06086	-0.131482
		H	1.42745	0.15238	-1.64922				H	0.484087	-0.966849	-0.134301				H	1.03039	0.26913	-1.71099			H	0.35371	-1.76635	-0.140133
		O	0.699397	1.2706	1.30321				O	-0.372166	1.49913	1.0844				O	0.588868	1.50323	1.28071			O	-0.276074	0.950476	0.954907
		H	-1.41801	1.38604	1.27906				H	-2.51035	1.794	0.328658				H	-1.43292	2.03983	1.33891			H	-2.46818	1.20452	0.37053
		C	1.82942	4.27	-0.34272				C	1.39869	4.01529	-0.127347				C	2.52689	4.28882	-0.298877			C	1.26896	3.72597	-0.1264
		O	3.1393	4.01434	-0.0895092				O	2.70367	3.65489	-0.167587				O	3.61847	3.51938	-0.0670708			O	2.56195	3.30734	-0.1539
		C	4.03123	5.14419	-0.151707				C	3.66151	4.6876	0.0895661				C	4.89125	4.19285	-0.102608			C	3.56179	4.30129	0.089963
		C	5.4459	4.62345	0.0288799				C	5.02261	4.03734	0.178291				C	5.97221	3.13221	0.0163852			C	4.8978	3.60317	0.1791
		H	3.74995	5.85588	0.6302				H	3.13561	5.4166	0.648766				H	4.93373	4.91976	0.713693			H	3.07502	5.05767	0.648728
		H	3.89877	5.65849	-1.10407				H	3.78651	5.47758	-0.604742				H	4.97419	4.76098	-1.03025			H	3.71139	5.08136	-0.610217
		C	6.47752	5.75205	-0.0176981				C	6.23256	4.92364	0.00578649				C	7.37543	3.74121	0.0089001			C	6.14093	4.44258	0.006984
		H	5.65614	3.88004	-0.747357				H	4.98419	3.41249	-0.65622				H	5.8655	2.41864	-0.806942			H	4.8414	2.97854	-0.654755
		H	5.51133	4.08886	0.980724				H	5.14493	3.06612	0.616345				H	5.811	2.55877	0.934015			H	4.9817	2.62776	0.616409
		H	6.44901	6.28139	-0.973123				H	5.91091	5.81889	-0.491491				H	7.56534	4.29721	-0.912532			H	5.85294	5.3473	-0.493236
		H	7.49181	5.36474	0.118632				H	7.09078	4.33662	-0.298729				H	8.14304	2.96542	0.0946989			H	6.97586	3.82218	-0.2971
		H	6.29221	6.49887	0.760067				H	6.75575	5.55147	0.670803				H	7.51207	4.44518	0.834433			H	6.68748	5.05313	0.66981
		O	1.41739	5.35386	-0.685688				O	1.06572	5.17052	0.00942498				O	2.59089	5.47133	-0.55728			O	0.967028	4.89028	0.0233835
		C	-1.38753	4.00621	0.14716				C	-1.82209	4.17677	-0.131288				C	-1.05788	4.6165	0.0727055			C	-2.00593	3.58023	-0.11369
		O	-2.5725	3.35086	0.0188961				O	-3.11901	3.74237	-0.145968				O	-2.25968	3.99806	-0.0359321			O	-3.26763	3.05264	-0.133208
		C	-3.74568	4.18977	-0.00927291				C	-4.10771	4.74235	0.0938031				C	-3.40569	4.87444	-0.0178917			C	-4.3292	3.97795	0.0956534
		C	-4.96437	3.285	-0.0120892				C	-5.45443	4.06212	0.175174				C	-4.65191	4.00822	-0.0203841			C	-5.6256	3.20662	0.17549
		H	-3.70329	4.83131	-0.892595				H	-4.24891	5.51996	-0.610209				H	-3.36187	5.53744	-0.885225			H	-4.51886	4.73684	-0.615837
		H	-3.72818	4.8547	0.856888				H	-3.62213	5.50228	0.649394				H	-3.35063	5.51517	0.864556			H	-3.90861	4.77796	0.648673
		C	-6.2665	4.08871	-0.0145898				C	-6.68464	4.92227	0.00654048				C	-5.92659	4.85434	-0.0051766			C	-6.91097	3.98279	0.0070356
		H	-4.92336	2.6291	0.862623				H	-5.5615	3.09078	0.617928				H	-4.62561	3.34081	0.846498			H	-5.66681	2.22977	0.617566
		H	-4.921	2.62237	-0.881322				H	-5.40069	3.45609	-0.669934				H	-4.63522	3.35498	-0.897623			H	-5.5324	2.60711	-0.670707
		H	-6.3389	4.73602	0.863588				H	-7.21107	5.5447	0.673				H	-5.96795	5.49828	0.877415			H	-7.47848	4.57048	0.671708
		H	-7.13766	3.42661	-0.0182442				H	-7.53393	4.32069	-0.293884				H	-6.82012	4.22276	-0.0050272			H	-7.71803	3.32596	-0.294128
		H	-6.33432	4.7404	-0.889757				H	-6.38083	5.82112	-0.493981				H	-5.97924	5.51383	-0.875602			H	-6.66479	4.89838	-0.494461
		O	-1.28933	5.20856	0.226441				O	-1.54545	5.34641	-0.0028223				O	-0.927258	5.81662	0.178928			O	-1.80521	4.76759	0.007591
		C	2.98604	1.30125	0.384668				C	2.19061	1.05739	0.171161				C	2.82865	0.812507	0.520692			C	2.15058	0.487255	0.124987
		N	3.17123	-0.0940605	0.79312				N	2.76633	-0.25769	0.175726				N	2.98485	-0.617087	0.855762			N	2.84019	-0.776131	0.190501
		H	3.40317	1.96489	1.13815				H	2.86504	1.79305	0.556647				H	3.23331	1.42147	1.32445			H	2.61264	1.34324	0.573624
		H	3.52744	1.48166	-0.542301				H	2.50667	1.57166	-0.675588				H	3.42117	1.02842	-0.364467			H	2.54381	1.03786	-0.670369
		S	3.73199	-1.25006	-0.288961				S	4.45272	-0.597515	0.0295235				S	3.46563	-1.69474	-0.35145			S	4.53925	-0.992491	0.0276236
		C	5.50697	-1.35113	0.0374519				C	6.39663	-1.02703	0.0508737				C	5.23103	-1.93376	-0.0388822			C	6.51202	-1.25769	0.0465534
		H	2.34349	-0.487745	1.23412				H	2.22962	-1.10021	0.0476076				H	2.15548	-1.03019	1.27239			H	2.34163	-1.64291	0.0510111
		C	6.13389	-0.128327	0.142045				C	7.17888	0.109309	0.0295077				C	5.93369	-0.751342	0.0564318			C	7.19852	-0.0602865	0.0277931
		C	6.23649	-2.58416	0.0214144				C	6.99807	-2.34989	0.0210748				C	5.87896	-3.21095	-0.0161452			C	7.22273	-2.52531	0.0191813
		C	7.68201	-2.50895	0.127033				C	8.46972	-2.43149	-0.00612717				C	7.32628	-3.22287	0.103535			C	8.69608	-2.48481	-0.0065496
		C	8.26773	-1.22953	0.306246				C	9.1863	-1.21037	-0.0128271				C	7.98865	-1.9811	0.278071			C	9.30864	-1.2085	-0.0127474
		C	7.52607	-0.0697431	0.293297				C	8.57235	0.0164111	-0.00159481				C	7.32224	-0.776558	0.237686			C	8.59474	-0.0371232	-0.001559
		H	8.01682	0.892492	0.398804				H	9.16939	0.92317	-0.00794517				H	7.86963	0.154814	0.34308			H	9.11442	0.916198	-0.0071965
		H	5.56328	0.792129	0.12235				H	6.71692	1.0804	0.0198248				H	5.42335	0.202074	0.0095738			H	6.66029	0.870669	0.0197401
		H	9.32819	-1.13935	0.470795				H	10.2562	-1.19168	-0.0282217				H	9.04952	-1.95718	0.461556			H	10.3732	-1.09987	-0.0273087
		C	5.60208	-3.84926	-0.066015				C	6.27175	-3.5645	0.0145173				C	5.16893	-4.43648	-0.0826933			C	6.59999	-3.79605	0.0135582
		C	6.36685	-4.98832	-0.0745811				C	6.92172	-4.77235	0.00766971				C	5.86323	-5.61998	-0.0681849			C	7.34824	-4.94569	0.0075016
		C	7.768	-4.94035	-0.0251878				C	8.31056	-4.87067	-0.00782194				C	7.26442	-5.65691	-0.0170813			C	8.7405	-4.92857	-0.0079269
		C	8.45991	-3.73493	0.0745514				C	9.13271	-3.73958	-0.034435				C	8.02855	-4.49465	0.0694471			C	9.46582	-3.73316	-0.0345297
		H	4.52605	-3.90995	-0.110038				H	5.20029	-3.5416	0.00853284				H	4.09174	-4.43122	-0.133933			H	5.53022	-3.86362	0.0080739
		H	5.88142	-5.95837	-0.135213				H	6.33718	-5.68841	0.0030883				H	5.31993	-6.55966	-0.115142			H	6.84149	-5.90701	0.0032395
		H	8.30631	-5.87568	-0.0818677				H	8.72202	-5.86701	-0.0271783				H	7.74541	-6.62361	-0.0632417			H	9.23286	-5.88742	-0.0269813
		O	3.62469	-0.726672	-1.65713				O	4.72048	0.888658	-0.136768				O	3.38104	-0.998379	-1.6405			O	4.68738	0.512659	-0.127516
		O	3.0229	-2.47436	0.097355				O	4.09435	-2.05763	-0.162781				O	2.68372	-2.90717	-0.0883622			O	4.29863	-2.47746	-0.153277
		N	9.85643	-3.7589	0.177241				N	10.5139	-3.97192	-0.139465				N	9.42031	-4.6037	0.173506			N	10.8614	-3.84873	-0.138196
		C	10.7256	-2.72947	-0.383755				C	11.5795	-3.00914	0.0095098				C	10.3537	-3.6286	-0.38101			C	11.8427	-2.79971	0.0088457
		H	10.193	-2.11071	-1.10283				H	11.7863	-2.22649	-0.668058				H	9.86619	-2.98024	-1.10598			H	11.9786	-2.00269	-0.669426
		H	11.5645	-3.20819	-0.894759				H	12.5377	-3.49624	0.142068				H	11.1676	-4.15659	-0.883496			H	12.8391	-3.20387	0.139121
		H	11.1548	-2.0729	0.385131				H	11.3177	-2.23031	0.657542				H	10.8134	-2.99719	0.391119			H	11.52	-2.04523	0.658265
		C	10.511	-5.05501	0.263082				C	10.9868	-5.33443	-0.0024662				C	9.9938	-5.93732	0.267027			C	11.4481	-5.16648	-0.0014641
		H	10.0521	-5.67464	1.03329				H	10.3777	-5.88736	0.652447				H	9.50041	-6.52082	1.04408			H	10.8863	-5.76938	0.65182
		H	11.5609	-4.90307	0.520444				H	12.0611	-5.38773	0.118856				H	11.0523	-5.85001	0.518938			H	12.5229	-5.1284	0.120739
		H	10.4719	-5.61839	-0.681652				H	10.7384	-6.11372	-0.670474				H	9.9147	-6.50402	-0.673147			H	11.2694	-5.96396	-0.670395
		3.0 N/m							90.0 N/m							3.0 N/m						90.0 N/m
			69							69							69						69
		C	-0.69217	1.49892	0.622345				C	-1.47418	1.67618	0.0921346				C	-0.783479	1.33783	0.702466			C	-1.4519	1.06932	0.0770374
		C	-0.380579	2.94421	0.168654				C	-0.910306	3.05427	-0.291996				C	-0.288515	3.2096	-0.0222513			C	-0.985393	2.54187	-0.298418
		C	0.94576	2.958	-0.0722383				C	0.437481	2.91454	-0.273006				C	0.951627	3.18015	-0.234907			C	0.346334	2.59309	-0.289855
		C	1.38755	1.47032	0.168171				C	0.679644	1.33966	0.0805525				C	1.26563	0.856749	0.208962			C	0.663929	0.533949	0.0473793
		C	-0.582128	0.556297	-0.573257				C	-1.32563	0.221885	-0.312359				C	-0.839729	0.586782	-0.490106			C	-1.36846	-0.405326	-0.270895
		C	0.712626	0.547416	-0.869857				C	-0.0203949	-0.00310725	-0.318193				C	0.472453	0.297628	-0.807466			C	-0.0690437	-0.741699	-0.264313
		H	-1.42083	0.028653	-1.00214				H	-2.1389	-0.468457	-0.110487				H	-1.74756	0.39879	-1.04051			H	-2.2335	-1.04254	-0.113276
		H	1.2837	-0.0211775	-1.58456				H	0.461426	-0.949828	-0.115052				H	0.888043	-0.228159	-1.64856			H	0.35384	-1.73096	-0.121722
		O	0.542252	1.19559	1.31322				O	-0.38649	1.53599	1.06081				O	0.451958	1.15753	1.27085			O	-0.293698	0.974338	0.94424
		H	-1.57266	1.38917	1.24394				H	-2.52326	1.83869	0.299442				H	-1.60324	1.55608	1.36372			H	-2.48697	1.23506	0.337471
		C	1.82886	4.12714	-0.299174				C	1.40356	4.04846	-0.124249				C	2.11891	4.05719	-0.308761			C	1.27804	3.72613	-0.123183
		O	3.13085	3.75285	-0.191032				O	2.70802	3.68259	-0.179825				O	3.28434	3.37765	-0.171627			O	2.5749	3.31758	-0.167816
		C	4.11322	4.80429	-0.167216				C	3.67613	4.7001	0.11341				C	4.47105	4.19175	-0.0929688			C	3.56842	4.31294	0.112613
		C	5.47125	4.14046	-0.00974072				C	5.01676	3.99495	0.226171				C	5.66886	3.26201	-0.0119383			C	4.89665	3.58799	0.22467
		H	3.88369	5.48398	0.657764				H	3.09953	5.44856	0.601446				H	4.39534	4.84478	0.77963			H	3.01874	5.07982	0.602785
		H	4.04129	5.39333	-1.08211				H	3.90231	5.48696	-0.560947				H	4.51955	4.84813	-0.962999			H	3.80291	5.09181	-0.567221
		C	6.61494	5.15484	0.00393815				C	6.27225	4.81067	0.0190959				C	6.98801	4.03633	0.013444			C	6.16441	4.38496	0.0187246
		H	5.61191	3.41792	-0.819895				H	4.9305	3.42556	-0.635818				H	5.64919	2.57536	-0.862816			H	4.80522	3.01484	-0.634729
		H	5.46986	3.55038	0.91111				H	5.10237	2.97594	0.571498				H	5.58058	2.6332	0.878641			H	4.96569	2.56982	0.573857
		H	6.65186	5.73018	-0.923749				H	5.96003	5.72897	-0.445015				H	7.11379	4.64142	-0.887293			H	5.86631	5.30733	-0.446384
		H	7.58174	4.6565	0.125704				H	7.05467	4.14467	-0.31938				H	7.84441	3.35795	0.0827434			H	6.9388	3.70866	-0.318462
		H	6.50194	5.88015	0.814069				H	6.92644	5.39084	0.615926				H	7.03218	4.72649	0.85944			H	6.82466	4.95733	0.616414
		O	1.48265	5.27081	-0.481719				O	1.07519	5.2052	0.0121427				O	2.06604	5.26277	-0.425149			O	0.969736	4.88899	0.0233702
		C	-1.43104	3.98339	0.0901975				C	-1.81918	4.22379	-0.131671				C	-1.47191	4.07116	0.0169639			C	-1.99037	3.61788	-0.116949
		O	-2.64361	3.36817	0.0309917				O	-3.11829	3.79465	-0.171031				O	-2.62051	3.35754	-0.0751405			O	-3.25817	3.10407	-0.160912
		C	-3.78168	4.25333	-0.00866524				C	-4.11259	4.77833	0.119665				C	-3.83494	4.1343	-0.018972			C	-4.31628	4.0214	0.121417
		C	-5.03733	3.40119	-0.00466179				C	-5.43526	4.034	0.227418				C	-5.00507	3.16876	-0.0271374			C	-5.59039	3.19633	0.228402
		H	-3.71197	4.88475	-0.896588				H	-4.37163	5.55249	-0.558172				H	-3.86003	4.82193	-0.867238			H	-4.62142	4.77001	-0.563833
		H	-3.73874	4.92764	0.849201				H	-3.56446	5.55343	0.601011				H	-3.81797	4.75684	0.877324			H	-3.82542	4.83671	0.599303
		C	-6.302	4.26213	-0.00959674				C	-6.71698	4.8124	0.0228228				C	-6.34582	3.90495	0.0046923			C	-6.91679	3.89629	0.0232582
		H	-5.02339	2.74674	0.871262				H	-5.49501	3.00859	0.565621				H	-4.91951	2.4918	0.827962			H	-5.58798	2.16863	0.565588
		H	-5.02357	2.73215	-0.86933				H	-5.32707	3.50138	-0.651356				H	-4.93973	2.53104	-0.912662			H	-5.44998	2.67278	-0.651234
		H	-6.34664	4.91211	0.86778				H	-7.38763	5.37656	0.616399				H	-6.4369	4.53327	0.894044			H	-7.61887	4.42266	0.615379
		H	-7.20308	3.64147	-0.0170232				H	-7.4795	4.12585	-0.318275				H	-7.18371	3.20126	0.000547			H	-7.63733	3.16548	-0.317424
		H	-6.33643	4.91926	-0.882056				H	-6.42604	5.73646	-0.442722				H	-6.45865	4.56948	-0.855626			H	-6.67882	4.83419	-0.44418
		O	-1.29082	5.18409	0.0963521				O	-1.53747	5.3916	0.00360306				O	-1.43613	5.27763	0.122888			O	-1.77766	4.80256	0.0114282
		C	2.84402	1.13594	0.40664				C	2.17834	1.07358	0.161743				C	2.71467	0.599542	0.429837			C	2.14185	0.506169	0.117281
		N	3.00975	-0.266899	0.798418				N	2.75161	-0.240569	0.121272				N	2.99754	-0.786954	0.856808			N	2.82413	-0.759235	0.148304
		H	3.27986	1.78584	1.16029				H	2.87759	1.79096	0.541306				H	3.13187	1.30187	1.14621			H	2.6289	1.35199	0.560204
		H	3.37859	1.3181	-0.522447				H	2.5015	1.63826	-0.648271				H	3.21567	0.778718	-0.518422			H	2.55596	1.09211	-0.64183
		S	3.6626	-1.38296	-0.274801				S	4.44211	-0.589944	0.0289781				S	3.62362	-1.88698	-0.261212			S	4.52591	-0.98504	0.0275549
		C	5.44575	-1.32674	0.0368797				C	6.38962	-1.0152	0.0381949				C	5.41174	-1.79746	0.0026755			C	6.50121	-1.25059	0.0351552
		H	2.15793	-0.686909	1.16295				H	2.20698	-1.08281	0.0368932				H	2.1875	-1.25813	1.24942			H	2.31714	-1.62497	0.0409306
		C	5.96715	-0.0537042	0.115502				C	7.16834	0.123679	0.0223315				C	5.90149	-0.511877	0.070601			C	7.18701	-0.0530087	0.0211692
		C	6.2796	-2.49303	0.0224564				C	6.99791	-2.33593	0.015349				C	6.27086	-2.94447	0.0004348			C	7.21469	-2.51764	0.0139755
		C	7.71893	-2.29756	0.10143				C	8.47162	-2.41552	-0.0111652				C	7.70569	-2.71441	0.0813715			C	8.69004	-2.47937	-0.0112867
		C	8.19106	-0.966291	0.235679				C	9.18026	-1.18876	-0.0163699				C	8.14489	-1.37066	0.205433			C	9.29816	-1.19993	-0.0160977
		C	7.35155	0.124393	0.228102				C	8.56141	0.035179	-0.00208996				C	7.28037	-0.299295	0.185312			C	8.58273	-0.0297555	-0.0019971
		H	7.76197	1.12663	0.303012				H	9.15585	0.943773	-0.00609729				H	7.66586	0.713004	0.257231			H	9.10241	0.923533	-0.0056361
		H	5.32559	0.816775	0.0943254				H	6.7049	1.09364	0.0145646				H	5.23683	0.340539	0.0455252			H	6.64959	0.878097	0.0148163
		H	9.24103	-0.769225	0.354198				H	10.2499	-1.15701	-0.0331967				H	9.18899	-1.14746	0.327371			H	10.3619	-1.0816	-0.0323164
		C	5.74565	-3.80337	-0.0451894				C	6.27285	-3.55082	0.0114605				C	5.76616	-4.26642	-0.0571147			C	6.58936	-3.7867	0.0109765
		C	6.59881	-4.87725	-0.0595122				C	6.92386	-4.75755	0.00892592				C	6.64307	-5.32089	-0.0598587			C	7.33474	-4.93743	0.0089642
		C	7.99049	-4.71774	-0.0250999				C	8.31261	-4.85354	-0.0118033				C	8.03037	-5.12968	-0.0227396			C	8.72663	-4.92231	-0.0117
		C	8.59344	-3.4615	0.060512				C	9.13722	-3.72488	-0.0471068				C	8.60636	-3.8595	0.0527178			C	9.45825	-3.73125	-0.046771
		H	4.67724	-3.94912	-0.0713505				H	5.20144	-3.52858	0.00551352				H	4.7012	-4.43528	-0.0841068			H	5.51958	-3.85184	0.0053718
		H	6.19267	-5.88385	-0.106967				H	6.34101	-5.67465	0.00468635				H	6.26008	-6.33686	-0.100512			H	6.82684	-5.89806	0.0048452
		H	8.59492	-5.61124	-0.0752324				H	8.71945	-5.85198	-0.0352506				H	8.65381	-6.01043	-0.0623224			H	9.21151	-5.88518	-0.0350344
		O	3.50335	-0.887526	-1.6478				O	4.71229	0.902427	-0.104714				O	3.38555	-1.37672	-1.61593			O	4.67774	0.525684	-0.097337
		O	3.05348	-2.65484	0.127689				O	4.08081	-2.05729	-0.116612				O	3.05575	-3.17357	0.155856			O	4.28146	-2.47592	-0.112247
		N	9.98923	-3.40105	0.148773				N	10.5204	-3.95959	-0.18646				N	10.0004	-3.77198	0.138209			N	10.8555	-3.854	-0.184248
		C	10.7999	-2.26315	-0.265775				C	11.5765	-2.99298	0.0111455				C	10.7906	-2.61034	-0.247042			C	11.8313	-2.80595	0.0108968
		H	10.3224	-1.69674	-1.06385				H	11.8902	-2.21068	-0.629808				H	10.3228	-2.05227	-1.05698			H	12.0782	-2.00153	-0.631254
		H	11.76	-2.62843	-0.633313				H	12.5216	-3.48728	0.192454				H	11.7706	-2.94735	-0.587563			H	12.8135	-3.22222	0.19079
		H	11.019	-1.57218	0.557254				H	11.2267	-2.20653	0.605063				H	10.9668	-1.91784	0.584729			H	11.4227	-2.04851	0.605367
		C	10.7225	-4.65783	0.189663				C	11.0033	-5.3151	0.00311857				C	10.7572	-5.015	0.177387			C	11.4458	-5.16649	0.0036976
		H	10.3377	-5.31465	0.970379				H	10.3093	-5.85314	0.584941				H	10.3949	-5.67422	0.967114			H	10.798	-5.75935	0.585534
		H	11.7716	-4.45058	0.403557				H	12.0681	-5.32822	0.18994				H	11.8049	-4.78795	0.376036			H	12.5086	-5.09569	0.188892
		H	10.6712	-5.21468	-0.756458				H	10.9047	-6.15046	-0.638551				H	10.7025	-5.57834	-0.764362			H	11.4112	-6.00544	-0.639501
		3.5 N/m							100.0 N/m							3.5 N/m						100.0 N/m
			69							69							69						69
		C	-0.689712	1.51107	0.619558				C	-1.48139	1.70079	0.0762334				C	-0.77238	1.36209	0.703317			C	-1.45531	1.10225	0.0645389
		C	-0.378823	2.95296	0.158924				C	-0.909417	3.08615	-0.287478				C	-0.289186	3.20935	-0.0578865			C	-0.980963	2.57465	-0.29234
		C	0.949003	2.96743	-0.0761696				C	0.43853	2.943	-0.264481				C	0.953106	3.18741	-0.261137			C	0.354342	2.60671	-0.277122
		C	1.38986	1.47948	0.16662				C	0.674552	1.35589	0.0725332				C	1.27155	0.861376	0.21114			C	0.667815	0.590701	0.0325293
		C	-0.580272	0.557685	-0.565196				C	-1.33698	0.235152	-0.302898				C	-0.839714	0.568881	-0.460871			C	-1.36169	-0.380208	-0.265676
		C	0.714242	0.546774	-0.861524				C	-0.0325269	0.00393606	-0.304669				C	0.469422	0.268463	-0.778478			C	-0.0607232	-0.703853	-0.260221
		H	-1.4192	0.0197649	-0.980001				H	-2.15534	-0.448032	-0.0978413				H	-1.75461	0.354828	-0.989288			H	-2.22224	-1.02112	-0.0986919
		H	1.28831	-0.0368647	-1.56069				H	0.447247	-0.942963	-0.0989842				H	0.879079	-0.295138	-1.59706			H	0.370258	-1.68778	-0.106577
		O	0.54507	1.21179	1.31366				O	-0.396595	1.5609	1.0388				O	0.466608	1.19438	1.26954			O	-0.300712	1.00694	0.93328
		H	-1.5721	1.40611	1.23816				H	-2.53178	1.86882	0.275228				H	-1.59013	1.59913	1.35957			H	-2.49517	1.26563	0.310163
		C	1.83517	4.13952	-0.271951				C	1.40686	4.07325	-0.119591				C	2.1204	4.0675	-0.293596			C	1.28405	3.7435	-0.118522
		O	3.13809	3.75592	-0.217182				O	2.71283	3.70748	-0.18473				O	3.28822	3.38321	-0.216395			O	2.58589	3.34875	-0.174062
		C	4.11802	4.80828	-0.157936				C	3.68276	4.72168	0.130626				C	4.47324	4.19342	-0.0894618			C	3.5696	4.35206	0.129997
		C	5.48036	4.14829	-0.0295142				C	5.01227	3.98136	0.26147				C	5.67022	3.26188	-0.0236903			C	4.89552	3.60826	0.25973
		H	3.8887	5.45794	0.68995				H	3.06726	5.48402	0.556339				H	4.38267	4.81569	0.80293			H	2.97108	5.12604	0.558289
		H	4.04048	5.43147	-1.04892				H	3.98493	5.50297	-0.522682				H	4.5353	4.88311	-0.932433			H	3.87114	5.12838	-0.528447
		C	6.61471	5.17224	0.00952764				C	6.29357	4.75246	0.0295009				C	6.99018	4.03363	0.0173969			C	6.17777	4.37784	0.0285323
		H	5.62209	3.45324	-0.862032				H	4.89328	3.45907	-0.618497				H	5.65111	2.58999	-0.885359			H	4.77665	3.08106	-0.617769
		H	5.48993	3.52741	0.870404				H	5.07454	2.93158	0.531786				H	5.5803	2.61523	0.853349			H	4.95631	2.5601	0.534304
		H	6.63111	5.78723	-0.892553				H	5.98314	5.68367	-0.412806				H	7.11856	4.65481	-0.871386			H	5.8688	5.30866	-0.415334
		H	7.58841	4.68056	0.097239				H	7.02127	4.03458	-0.322161				H	7.84574	3.35337	0.0771668			H	6.90808	3.66094	-0.320416
		H	6.50556	5.86353	0.848407				H	7.0275	5.30299	0.567436				H	7.03374	4.71076	0.873099			H	6.90798	4.93167	0.567989
		O	1.49206	5.29367	-0.381494				O	1.07873	5.23052	0.0138296				O	2.06569	5.27838	-0.323266			O	0.965211	4.90413	0.021968
		C	-1.43343	3.98715	0.06876				C	-1.81581	4.25638	-0.129707				C	-1.4753	4.06884	-0.0237473			C	-1.97988	3.65584	-0.117542
		O	-2.64452	3.366	0.0466172				O	-3.11625	3.83065	-0.185191				O	-2.62296	3.34984	-0.0797734			O	-3.24895	3.14461	-0.179926
		C	-3.78573	4.24523	-0.0091672				C	-4.11572	4.8023	0.137282				C	-3.83928	4.12308	-0.0225274			C	-4.31441	4.04513	0.138361
		C	-5.03748	3.3879	0.00175151				C	-5.41565	4.00007	0.266299				C	-5.00657	3.15434	-0.0191667			C	-5.55431	3.15061	0.268619
		H	-3.71471	4.86619	-0.903348				H	-4.46935	5.56544	-0.513501				H	-3.87065	4.80662	-0.87303			H	-4.72507	4.77542	-0.515474
		H	-3.74875	4.93217	0.838459				H	-3.52849	5.59387	0.553763				H	-3.81941	4.7526	0.868339			H	-3.78511	4.8796	0.550793
		C	-6.30641	4.24202	-0.0106157				C	-6.73635	4.70852	0.0359518				C	-6.34977	3.88577	0.0064653			C	-6.9229	3.76098	0.0363276
		H	-5.0205	2.74045	0.881938				H	-5.42813	2.94091	0.520103				H	-4.9179	2.48481	0.840683			H	-5.49054	2.09247	0.520094
		H	-5.02004	2.71037	-0.855584				H	-5.2686	3.52997	-0.633503				H	-4.94025	2.50679	-0.896829			H	-5.37127	2.69514	-0.632166
		H	-6.35089	4.90523	0.856157				H	-7.49776	5.22962	0.565545				H	-6.44109	4.52747	0.885524			H	-7.71958	4.22946	0.563693
		H	-7.20455	3.61723	-0.00614088				H	-7.4261	3.95693	-0.319902				H	-7.18513	3.17923	0.0139837			H	-7.55605	2.9606	-0.318588
		H	-6.3475	4.88762	-0.890497				H	-6.46067	5.64802	-0.410373				H	-6.46767	4.5389	-0.861077			H	-6.71273	4.71596	-0.412196
		O	-1.29988	5.18803	0.0335153				O	-1.5307	5.42329	0.00739223				O	-1.44233	5.27755	0.0518514			O	-1.7647	4.83983	0.0141858
		C	2.84727	1.1418	0.39628				C	2.1703	1.0845	0.155674				C	2.72388	0.608987	0.414267			C	2.14385	0.53982	0.112215
		N	3.00724	-0.258629	0.801393				N	2.74322	-0.226882	0.0837738				N	3.01002	-0.77227	0.859862			N	2.82057	-0.726255	0.118392
		H	3.29721	1.79833	1.13511				H	2.89301	1.78852	0.522911				H	3.15529	1.3245	1.1082			H	2.65438	1.37838	0.545134
		H	3.37193	1.31047	-0.54054				H	2.49615	1.69012	-0.622533				H	3.20772	0.770882	-0.545604			H	2.57375	1.15345	-0.616455
		S	3.66009	-1.3846	-0.262289				S	4.43556	-0.581526	0.027039				S	3.64306	-1.88131	-0.246835			S	4.52249	-0.963549	0.0261773
		C	5.44474	-1.32401	0.039586				C	6.38534	-1.00386	0.0299725				C	5.43194	-1.77748	0.0056906			C	6.49866	-1.23897	0.0275802
		H	2.1465	-0.673604	1.15073				H	2.19526	-1.06913	0.028927				H	2.19073	-1.24285	1.234			H	2.30759	-1.59035	0.0335458
		C	5.96361	-0.0493454	0.10031				C	7.16148	0.136506	0.0177859				C	5.91193	-0.487751	0.051506			C	7.1891	-0.044581	0.0167679
		C	6.28022	-2.48948	0.0243609				C	6.99766	-2.32323	0.0118317				C	6.29909	-2.91885	0.0023919			C	7.20741	-2.50937	0.0107394
		C	7.72234	-2.29399	0.0827784				C	8.47294	-2.40301	-0.0130037				C	7.73584	-2.68098	0.0565842			C	8.68456	-2.48105	-0.0133204
		C	8.19133	-0.957965	0.180337				C	9.17613	-1.17248	-0.0172482				C	8.16469	-1.32998	0.135118			C	9.29535	-1.20186	-0.0171847
		C	7.34955	0.131087	0.180348				C	8.55423	0.0497428	-0.00187964				C	7.29164	-0.265278	0.125603			C	8.58466	-0.0288737	-0.0019032
		H	7.76109	1.13432	0.232512				H	9.14732	0.959029	-0.00491532				H	7.67326	0.750007	0.169778			H	9.10943	0.921601	-0.0043963
		H	5.32026	0.819815	0.0825541				H	6.69752	1.10598	0.0113503				H	5.24058	0.359444	0.0309858			H	6.65645	0.889171	0.0114577
		H	9.24187	-0.750887	0.260659				H	10.2457	-1.13123	-0.0342651				H	9.20853	-1.0913	0.209171			H	10.3591	-1.08022	-0.0335203
		C	5.74158	-3.79774	-0.0307369				C	6.27152	-3.53696	0.00943392				C	5.796	-4.24114	-0.03833			C	6.57247	-3.77323	0.0091289
		C	6.59156	-4.87363	-0.0454221				C	6.92147	-4.74344	0.00969403				C	6.67519	-5.29318	-0.0409309			C	7.30848	-4.92917	0.0098035
		C	7.98267	-4.71749	-0.0180993				C	8.30977	-4.83951	-0.0129196				C	8.06091	-5.09826	-0.0143492			C	8.69999	-4.92364	-0.0129232
		C	8.59451	-3.46264	0.0511125				C	9.13882	-3.71446	-0.0521493				C	8.64023	-3.8264	0.038403			C	9.44422	-3.74074	-0.0524719
		H	4.67275	-3.94067	-0.0482372				H	5.20029	-3.51388	0.00366104				H	4.73136	-4.4125	-0.0535624			H	5.50246	-3.82976	0.0034881
		H	6.18307	-5.87971	-0.0838753				H	6.33887	-5.66062	0.00525283				H	6.29522	-6.31067	-0.0682418			H	6.79411	-5.8863	0.0054311
		H	8.58043	-5.61529	-0.0574523				H	8.70991	-5.84061	-0.0371131				H	8.68178	-5.98048	-0.0398269			H	9.17248	-5.89268	-0.0371137
		O	3.49491	-0.900083	-1.63791				O	4.70692	0.914524	-0.0852401				O	3.39557	-1.38544	-1.60482			O	4.68205	0.550304	-0.077511
		O	3.0507	-2.6526	0.151368				O	4.07232	-2.05224	-0.0885618				O	3.08155	-3.16619	0.18381			O	4.26942	-2.45652	-0.0861694
		N	9.99162	-3.42235	0.121001				N	10.5237	-3.95466	-0.208253				N	10.0359	-3.75434	0.0973643			N	10.8425	-3.87897	-0.208519
		C	10.8214	-2.26543	-0.179168				C	11.5769	-2.98873	0.013574				C	10.8407	-2.56749	-0.142747			C	11.8214	-2.83808	0.0131252
		H	10.4356	-1.68676	-1.01816				H	11.9796	-2.22011	-0.597934				H	10.4865	-1.98841	-0.996074			H	12.1655	-2.04067	-0.597596
		H	11.8227	-2.60994	-0.439374				H	12.5066	-3.497	0.227803				H	11.8652	-2.87659	-0.351421			H	12.7863	-3.27587	0.227048
		H	10.9354	-1.58493	0.671748				H	11.1758	-2.18554	0.551641				H	10.8861	-1.89475	0.720307			H	11.3625	-2.06697	0.551933
		C	10.7053	-4.69155	0.129886				C	11.0083	-5.30801	0.00518234				C	10.7775	-5.00789	0.101753			C	11.4257	-5.19303	0.004749
		H	10.3528	-5.34201	0.931706				H	10.2667	-5.84413	0.53024				H	10.4634	-5.65716	0.921119			H	10.7261	-5.78049	0.532416
		H	11.7677	-4.50487	0.285241				H	12.0655	-5.29437	0.226492				H	11.8397	-4.79757	0.222928			H	12.4795	-5.10237	0.224303
		H	10.5898	-5.25136	-0.806865				H	11.0059	-6.17322	-0.607348				H	10.6452	-5.58088	-0.823993			H	11.4821	-6.05726	-0.606677
		4.0 N/m							110.0 N/m							4.0 N/m						110.0 N/m
			69							69							69						69
		C	-0.723189	1.5169	0.611743				C	-1.48394	1.7221	0.0621224				C	-0.776216	1.35852	0.704782			C	-1.46374	1.11788	0.053545
		C	-0.388585	2.94607	0.131365				C	-0.906475	3.11631	-0.281396				C	-0.286795	3.17629	-0.0896797			C	-0.981574	2.59129	-0.285824
		C	0.941362	2.93824	-0.0929746				C	0.441885	2.97227	-0.254951				C	0.956889	3.15127	-0.28639			C	0.356889	2.60553	-0.264692
		C	1.35708	1.44579	0.170016				C	0.674439	1.37278	0.0662171				C	1.25748	0.814735	0.217881			C	0.666906	0.629115	0.0227374
		C	-0.623051	0.534031	-0.547558				C	-1.34157	0.246007	-0.294134				C	-0.861972	0.523157	-0.428191			C	-1.35965	-0.371713	-0.260325
		C	0.67206	0.499375	-0.838194				C	-0.0374834	0.0105348	-0.291838				C	0.441394	0.196667	-0.743854			C	-0.0571053	-0.683142	-0.255131
		H	-1.46626	-0.014054	-0.939591				H	-2.16418	-0.431578	-0.0877095				H	-1.78501	0.293493	-0.935235			H	-2.21561	-1.01679	-0.0869794
		H	1.24402	-0.117517	-1.50961				H	0.441287	-0.936713	-0.0861617				H	0.838607	-0.408576	-1.53809			H	0.382158	-1.66197	-0.0941339
		O	0.504678	1.21154	1.3189				O	-0.402095	1.58361	1.01773				O	0.464707	1.19178	1.26939			O	-0.313472	1.02315	0.923406
		H	-1.6126	1.43923	1.22336				H	-2.53552	1.89332	0.254565				H	-1.58959	1.62277	1.35518			H	-2.50767	1.27927	0.286125
		C	1.85015	4.09802	-0.263078				C	1.41018	4.1007	-0.114427				C	2.12689	4.02821	-0.284723			C	1.28553	3.74549	-0.113478
		O	3.14653	3.69031	-0.231337				O	2.71801	3.73622	-0.185974				O	3.29493	3.34126	-0.247689			O	2.59144	3.36194	-0.178242
		C	4.14415	4.72429	-0.146859				C	3.68795	4.75162	0.143213				C	4.47855	4.1484	-0.0902728			C	3.56916	4.37209	0.142514
		C	5.49483	4.03771	-0.0351053				C	5.0096	3.98212	0.288481				C	5.67657	3.21853	-0.0303837			C	4.8895	3.60319	0.287818
		H	3.92561	5.35814	0.714856				H	3.04236	5.52362	0.515665				H	4.37701	4.75344	0.811752			H	2.93373	5.15116	0.5171
		H	4.07744	5.37191	-1.02058				H	4.05213	5.52772	-0.487352				H	4.54937	4.85718	-0.916269			H	3.93162	5.14529	-0.491756
		C	6.65026	5.03729	0.0105867				C	6.30879	4.7187	0.0366156				C	6.99445	3.99308	0.0186522			C	6.18874	4.33967	0.0361222
		H	5.61829	3.35041	-0.875984				H	4.86148	3.50009	-0.602851				H	5.66037	2.55255	-0.895792			H	4.74306	3.11663	-0.601776
		H	5.49847	3.40298	0.85451				H	5.05533	2.91103	0.49619				H	5.58678	2.5635	0.839792			H	4.93521	2.53329	0.498767
		H	6.6723	5.66718	-0.880376				H	5.99896	5.66007	-0.387612				H	7.12379	4.62031	-0.865059			H	5.8787	5.28027	-0.389367
		H	7.61432	4.52443	0.0828409				H	6.99275	3.96035	-0.317641				H	7.85228	3.31574	0.0775378			H	6.87411	3.58182	-0.316856
		H	6.56219	5.71868	0.859071				H	7.09864	5.2467	0.524524				H	7.03361	4.66741	0.876025			H	6.97681	4.87009	0.524397
		O	1.5281	5.26143	-0.330787				O	1.08052	5.25833	0.0141452				O	2.07309	5.23919	-0.251932			O	0.958163	4.9044	0.0207026
		C	-1.42537	3.99845	0.037236				C	-1.81307	4.28553	-0.126076				C	-1.46361	4.04964	-0.0553078			C	-1.97354	3.67788	-0.115995
		O	-2.6491	3.40165	0.0368581				O	-3.113	3.85806	-0.193173				O	-2.62027	3.34348	-0.0806195			O	-3.24512	3.17165	-0.188117
		C	-3.77166	4.30531	-0.00956768				C	-4.12205	4.8165	0.149465				C	-3.82607	4.13261	-0.0227264			C	-4.3116	4.06778	0.150173
		C	-5.04175	3.47567	0.00395733				C	-5.39576	3.95379	0.295638				C	-5.00655	3.18017	-0.0147648			C	-5.53137	3.1289	0.296385
		H	-3.69192	4.9301	-0.899585				H	-4.55814	5.56421	-0.473091				H	-3.85032	4.81558	-0.873095			H	-4.79309	4.7844	-0.474873
		H	-3.71464	4.98865	0.839242				H	-3.51241	5.62577	0.510297				H	-3.79566	4.76524	0.865056			H	-3.75351	4.91502	0.508753
		C	-6.29243	4.35603	-0.00824735				C	-6.75034	4.59194	0.0445288				C	-6.33956	3.92975	0.0077955			C	-6.92183	3.68327	0.0439057
		H	-5.0377	2.82709	0.882757				H	-5.35987	2.87391	0.480615				H	-4.9268	2.51162	0.84598			H	-5.43086	2.05298	0.48123
		H	-5.03941	2.796	-0.851199				H	-5.21147	3.53836	-0.616468				H	-4.94895	2.52721	-0.888356			H	-5.3193	2.72525	-0.615196
		H	-6.32301	5.02224	0.856152				H	-7.58057	5.06707	0.521078				H	-6.42185	4.57797	0.882251			H	-7.77917	4.10821	0.520164
		H	-7.2037	3.75062	-0.0032615				H	-7.37112	3.78437	-0.314889				H	-7.18492	3.23532	0.0182554			H	-7.49237	2.83925	-0.314953
		H	-6.32028	5.00323	-0.886794				H	-6.49721	5.54706	-0.38457				H	-6.44835	4.58183	-0.86099			H	-6.72553	4.6515	-0.385389
		O	-1.2695	5.19603	-0.0156916				O	-1.52812	5.45272	0.00981651				O	-1.4159	5.25893	-0.0017425			O	-1.75386	4.86121	0.0148633
		C	2.81137	1.09319	0.39368				C	2.16757	1.09819	0.150978				C	2.71164	0.560674	0.401903			C	2.14111	0.55653	0.110279
		N	2.96276	-0.306028	0.808885				N	2.74003	-0.209786	0.053739				N	2.99834	-0.817645	0.860346			N	2.8145	-0.708762	0.0939589
		H	3.27821	1.75295	1.11794				H	2.91569	1.78791	0.503373				H	3.15846	1.28513	1.07591			H	2.68024	1.38734	0.527987
		H	3.32499	1.24927	-0.551057				H	2.49224	1.74231	-0.596781				H	3.17823	0.7081	-0.568562			H	2.57643	1.19501	-0.594183
		S	3.63759	-1.43221	-0.242554				S	4.43281	-0.569726	0.0245664				S	3.65211	-1.92799	-0.234519			S	4.51676	-0.952108	0.0241421
		C	5.42363	-1.3333	0.0458034				C	6.38267	-0.991994	0.0240765				C	5.4395	-1.79474	0.0113256			C	6.49383	-1.22869	0.022397
		H	2.09085	-0.723266	1.12703				H	2.18984	-1.05153	0.0225016				H	2.1688	-1.29211	1.20667			H	2.2986	-1.57229	0.0279239
		C	5.91808	-0.0482217	0.079163				C	7.15827	0.148593	0.0144622				C	5.89859	-0.497273	0.0403129			C	7.18431	-0.0345638	0.013771
		C	6.28168	-2.48285	0.0264365				C	6.99613	-2.31131	0.00948653				C	6.32467	-2.92255	0.0042121			C	7.20294	-2.49933	0.0086999
		C	7.72302	-2.26103	0.0430895				C	8.47263	-2.39338	-0.0137308				C	7.75946	-2.66267	0.0298434			C	8.68143	-2.47425	-0.013969
		C	8.16502	-0.912356	0.0765495				C	9.17317	-1.16058	-0.0170297				C	8.16607	-1.3028	0.0663585			C	9.29018	-1.19337	-0.0169626
		C	7.30196	0.159547	0.0993177				C	8.55065	0.0612996	-0.00148817				C	7.2759	-0.252546	0.0741853			C	8.57958	-0.0204284	-0.0015625
		H	7.69579	1.17113	0.115348				H	9.14422	0.970328	-0.00384097				H	7.64294	0.768627	0.0950667			H	9.10527	0.929556	-0.0035121
		H	5.25914	0.80868	0.0713398				H	6.69504	1.11834	0.00901622				H	5.21352	0.338748	0.0273688			H	6.65306	0.899882	0.0092578
		H	9.21161	-0.678643	0.0819664				H	10.2428	-1.11241	-0.0331543				H	9.20641	-1.0438	0.0891393			H	10.3534	-1.06538	-0.0323814
		C	5.76216	-3.79872	-0.00463789				C	6.26736	-3.52303	0.00793352				C	5.83897	-4.25122	-0.0206116			C	6.56414	-3.76084	0.007771
		C	6.62834	-4.86125	-0.0177194				C	6.91444	-4.73049	0.0102824				C	6.73243	-5.29108	-0.022374			C	7.29652	-4.91849	0.0104048
		C	8.01584	-4.68351	-0.00712471				C	8.30223	-4.82887	-0.0130517				C	8.11491	-5.07714	-0.0077756			C	8.68769	-4.91632	-0.0130347
		C	8.61395	-3.41856	0.0221474				C	9.13654	-3.70792	-0.0549823				C	8.68012	-3.79691	0.0174338			C	9.43835	-3.73773	-0.0552654
		H	4.69567	-3.95821	-0.00564659				H	5.19625	-3.49779	0.00223251				H	4.77668	-4.43703	-0.024441			H	5.4941	-3.81395	0.0021066
		H	6.23586	-5.87422	-0.0351935				H	6.3305	-5.64682	0.00558478				H	6.36677	-6.31405	-0.0350256			H	6.78002	-5.87442	0.0056803
		H	8.62357	-5.57465	-0.0227329				H	8.69574	-5.83263	-0.03682				H	8.74567	-5.95226	-0.0172998			H	9.1532	-5.88879	-0.0368943
		O	3.45631	-0.964696	-1.62152				O	4.70634	0.929021	-0.071522				O	3.39446	-1.44732	-1.59555			O	4.67905	0.563909	-0.0656262
		O	3.051	-2.70632	0.184623				O	4.06594	-2.04211	-0.0686715				O	3.10822	-3.21686	0.206398			O	4.25996	-2.44666	-0.0683031
		N	10.0117	-3.37334	0.0407345				N	10.5222	-3.95432	-0.222644				N	10.0757	-3.71534	0.0395472			N	10.838	-3.88331	-0.222954
		C	10.8404	-2.18216	-0.0270336				C	11.5735	-2.98842	0.0125406				C	10.8732	-2.5036	-0.0374178			C	11.8156	-2.84326	0.0124072
		H	10.6286	-1.56726	-0.903756				H	12.0348	-2.22255	-0.56578				H	10.6381	-1.89597	-0.913163			H	12.221	-2.04615	-0.565909
		H	11.8849	-2.48758	-0.0861423				H	12.4921	-3.50859	0.24302				H	11.9246	-2.78236	-0.10487			H	12.7697	-3.29488	0.243278
		H	10.7422	-1.54335	0.853774				H	11.1383	-2.17731	0.511913				H	10.7667	-1.86576	0.843319			H	11.3227	-2.06567	0.511201
		C	10.7293	-4.64039	0.0248151				C	11.0072	-5.30691	0.00498533				C	10.826	-4.96358	0.0299067			C	11.4208	-5.19696	0.0046983
		H	10.4673	-5.27028	0.878804				H	10.2336	-5.84224	0.485776				H	10.5755	-5.59767	0.884039			H	10.6884	-5.78627	0.486956
		H	11.8013	-4.45054	0.0585302				H	12.0586	-5.2698	0.247419				H	11.8925	-4.74586	0.0687949			H	12.4669	-5.08291	0.246481
		H	10.5146	-5.22998	-0.871928				H	11.0771	-6.19537	-0.574975				H	10.6308	-5.56007	-0.866723			H	11.5532	-6.07885	-0.574466
		4.5 N/m							120.0 N/m							4.5 N/m						120.0 N/m
			69							69							69						69
		C	-0.718975	1.52589	0.607683				C	-1.48583	1.73703	0.0491354				C	-0.784409	1.39867	0.700878			C	-1.47188	1.12963	0.0435344
		C	-0.380758	2.94924	0.115419				C	-0.906366	3.14183	-0.27479				C	-0.28967	3.19334	-0.117851			C	-0.982902	2.60573	-0.278835
		C	0.94953	2.93652	-0.106746				C	0.443004	3.00037	-0.245182				C	0.954997	3.16517	-0.308996			C	0.358241	2.60499	-0.252012
		C	1.36069	1.44461	0.167151				C	0.676043	1.3874	0.0611269				C	1.24048	0.820959	0.21793			C	0.666985	0.665502	0.0187614
		C	-0.621936	0.525965	-0.535359				C	-1.34228	0.2514	-0.285952				C	-0.886133	0.529143	-0.404489			C	-1.35527	-0.366436	-0.25563
		C	0.672883	0.484975	-0.825886				C	-0.0381142	0.014428	-0.279854				C	0.412097	0.181662	-0.718654			C	-0.0508139	-0.664115	-0.249408
		H	-1.46585	-0.0340786	-0.908358				H	-2.16754	-0.422728	-0.0792132				H	-1.81652	0.28453	-0.890734			H	-2.20625	-1.01674	-0.0780511
		H	1.24516	-0.15006	-1.47935				H	0.441219	-0.932493	-0.0755811				H	0.797798	-0.458996	-1.49008			H	0.397768	-1.63734	-0.0833079
		O	0.508398	1.2249	1.31914				O	-0.406503	1.60198	0.997206				O	0.458411	1.23339	1.26348			O	-0.327968	1.03697	0.915135
		H	-1.61083	1.45855	1.21611				H	-2.53864	1.90859	0.236498				H	-1.59396	1.68551	1.34561			H	-2.51949	1.28795	0.264431
		C	1.86158	4.09561	-0.264671				C	1.4103	4.12832	-0.10875				C	2.12909	4.03552	-0.278751			C	1.28547	3.7483	-0.107468
		O	3.15735	3.68626	-0.235228				O	2.72028	3.76488	-0.183259				O	3.2952	3.34459	-0.269123			O	2.59542	3.37557	-0.178095
		C	4.15468	4.71911	-0.137105				C	3.69013	4.78424	0.152962				C	4.48055	4.14444	-0.0884222			C	3.56663	4.39588	0.151351
		C	5.50506	4.03194	-0.0290565				C	5.0072	3.99025	0.308885				C	5.67537	3.21054	-0.0335624			C	4.88569	3.60871	0.307777
		H	3.93312	5.34476	0.729119				H	3.02179	5.56378	0.479748				H	4.37296	4.73623	0.820754			H	2.90199	5.17751	0.480129
		H	4.09051	5.37753	-1.00235				H	4.10436	5.55534	-0.455823				H	4.56057	4.86775	-0.90057			H	3.97705	5.16722	-0.459369
		C	6.66141	5.03023	0.0114681				C	6.31941	4.69884	0.0406862				C	6.99556	3.98052	0.0195657			C	6.19412	4.32337	0.0398324
		H	5.62526	3.34279	-0.868256				H	4.83101	3.54287	-0.588834				H	5.65745	2.54838	-0.901065			H	4.71202	3.15304	-0.587088
		H	5.51135	3.39656	0.859391				H	5.04184	2.90409	0.463993				H	5.58319	2.54958	0.831307			H	4.92545	2.52405	0.467742
		H	6.68317	5.65652	-0.881322				H	6.01093	5.65017	-0.365663				H	7.12759	4.61136	-0.860538			H	5.8819	5.27329	-0.366953
		H	7.62534	4.51742	0.0855182				H	6.96537	3.90677	-0.311728				H	7.8517	3.30102	0.0770737			H	6.84654	3.53568	-0.310854
		H	6.57405	5.71757	0.85461				H	7.15338	5.20426	0.486474				H	7.03569	4.65348	0.877247			H	7.02309	4.83508	0.487332
		O	1.54139	5.26029	-0.3192				O	1.07871	5.28626	0.013677				O	2.07889	5.24471	-0.199522			O	0.949705	4.90554	0.0191067
		C	-1.41468	4.00487	0.0243837				C	-1.81625	4.30817	-0.121496				C	-1.45848	4.07821	-0.0799867			C	-1.97028	3.69613	-0.113383
		O	-2.6399	3.41112	0.0316117				O	-3.11574	3.87775	-0.195082				O	-2.62207	3.38276	-0.0858515			O	-3.2432	3.19195	-0.191421
		C	-3.76079	4.31658	-0.00930476				C	-4.13274	4.82825	0.158853				C	-3.82005	4.18296	-0.0217524			C	-4.31303	4.08359	0.159085
		C	-5.03205	3.48904	0.0022643				C	-5.38721	3.91751	0.316941				C	-5.00971	3.24206	-0.0130295			C	-5.51343	3.10233	0.317257
		H	-3.68111	4.94643	-0.895067				H	-4.63282	5.56151	-0.437441				H	-3.84062	4.86986	-0.868359			H	-4.85442	4.78481	-0.439233
		H	-3.70143	4.99709	0.840996				H	-3.50758	5.6521	0.472117				H	-3.78033	4.81357	0.866504			H	-3.73664	4.94339	0.470728
		C	-6.28148	4.37068	-0.00623751				C	-6.76413	4.50075	0.0487805				C	-6.33566	4.00369	0.0083845			C	-6.92103	3.60478	0.0482846
		H	-5.02832	2.83599	0.877124				H	-5.31693	2.82498	0.446169				H	-4.93649	2.57172	0.846236			H	-5.38028	2.0155	0.446762
		H	-5.03103	2.81114	-0.853622				H	-5.16916	3.54765	-0.600568				H	-4.95789	2.58703	-0.884762			H	-5.27243	2.74418	-0.599436
		H	-6.30917	5.03698	0.857509				H	-7.64686	4.9299	0.482427				H	-6.41209	4.65554	0.87998			H	-7.82646	3.98322	0.482175
		H	-7.19392	3.7671	-0.000342829				H	-7.32566	3.65072	-0.310191				H	-7.1877	3.31758	0.0198465			H	-7.43301	2.72376	-0.31018
		H	-6.31001	5.0205	-0.882158				H	-6.53094	5.47108	-0.360852				H	-6.43837	4.65647	-0.859926			H	-6.74351	4.58696	-0.361212
		O	-1.25618	5.20201	-0.0307431				O	-1.53234	5.47617	0.0108718				O	-1.39905	5.2874	-0.0366792			O	-1.74805	4.87938	0.0151057
		C	2.81532	1.09073	0.385624				C	2.16741	1.11023	0.147335				C	2.69543	0.56168	0.388112			C	2.1404	0.572176	0.111732
		N	2.96698	-0.306628	0.808054				N	2.7391	-0.194802	0.0285848				N	2.9756	-0.815923	0.855512			N	2.81067	-0.691901	0.0700872
		H	3.28894	1.75517	1.10023				H	2.94376	1.7829	0.483222				H	3.15536	1.29021	1.04812			H	2.71946	1.38977	0.509053
		H	3.32267	1.24099	-0.563115				H	2.4873	1.79225	-0.570051				H	3.15249	0.69723	-0.588321			H	2.5643	1.23783	-0.574575
		S	3.6547	-1.4328	-0.235252				S	4.43216	-0.560908	0.0223651				S	3.63568	-1.93208	-0.230525			S	4.51344	-0.941302	0.0221453
		C	5.43937	-1.31414	0.0495007				C	6.38284	-0.985173	0.0198324				C	5.42246	-1.80052	0.0159678			C	6.49133	-1.22047	0.0186116
		H	2.09061	-0.726544	1.11028				H	2.1871	-1.03571	0.0171496				H	2.13617	-1.28817	1.18101			H	2.2932	-1.55536	0.0228908
		C	5.92108	-0.024112	0.0777741				C	7.15853	0.155108	0.0119356				C	5.88362	-0.503717	0.0389808			C	7.1825	-0.0270165	0.0115299
		C	6.30867	-2.45519	0.0292614				C	6.99659	-2.30468	0.00789206				C	6.30563	-2.93011	0.0074251			C	7.19985	-2.49183	0.0072955
		C	7.74767	-2.21891	0.0414013				C	8.47403	-2.38945	-0.0137461				C	7.74109	-2.67288	0.0254773			C	8.67947	-2.47029	-0.0140254
		C	8.17628	-0.865816	0.0703305				C	9.17303	-1.15543	-0.0163595				C	8.1499	-1.31338	0.051437			C	9.28725	-1.18847	-0.0163877
		C	7.30282	0.197508	0.093172				C	8.55063	0.0663884	-0.00114596				C	7.26162	-0.261486	0.0624242			C	8.57757	-0.0150771	-0.0012291
		H	7.68654	1.213	0.105499				H	9.14513	0.974759	-0.00308213				H	7.6308	0.759058	0.0760371			H	9.10501	0.933942	-0.0028796
		H	5.25422	0.826386	0.0691614				H	6.69622	1.12521	0.00716055				H	5.19954	0.333259	0.0262253			H	6.65282	0.908224	0.0075683
		H	9.22037	-0.621859	0.0717663				H	10.2427	-1.10267	-0.0312622				H	9.1907	-1.05565	0.0615978			H	10.3502	-1.05629	-0.0308463
		C	5.80231	-3.77622	0.00068043				C	6.26504	-3.51433	0.00671851				C	5.81721	-4.25776	-0.0141293			C	6.55736	-3.75111	0.0066978
		C	6.67911	-4.83003	-0.0135598				C	6.90978	-4.72272	0.0106135				C	6.70862	-5.29937	-0.0170911			C	7.28635	-4.9105	0.0107848
		C	8.06478	-4.63837	-0.00609639				C	8.29721	-4.82373	-0.0126374				C	8.0914	-5.08825	-0.0057469			C	8.67732	-4.91189	-0.01268
		C	8.65017	-3.36739	0.0200807				C	9.13624	-3.70644	-0.0559899				C	8.65955	-3.80912	0.0138988			C	9.43382	-3.73719	-0.0564979
		H	4.73746	-3.94639	0.00184451				H	5.19401	-3.48643	0.00104934				H	4.75463	-4.44172	-0.0151239			H	5.48723	-3.80084	0.0010532
		H	6.29667	-5.84684	-0.0294094				H	6.32439	-5.63803	0.00551628				H	6.34083	-6.32164	-0.0272107			H	6.76767	-5.86523	0.0056588
		H	8.68146	-5.52341	-0.0216209				H	8.68524	-5.82964	-0.0355882				H	8.72014	-5.96484	-0.0128989			H	9.1367	-5.88733	-0.035719
		O	3.46614	-0.973747	-1.61551				O	4.70875	0.939987	-0.0609315				O	3.38029	-1.45665	-1.5932			O	4.67916	0.576395	-0.0569481
		O	3.08092	-2.71044	0.198267				O	4.06093	-2.03404	-0.0537441				O	3.0888	-3.21839	0.213899			O	4.25266	-2.43665	-0.0549999
		N	10.0473	-3.30785	0.0345657				N	10.5228	-3.95829	-0.230338				N	10.0555	-3.73126	0.0287045			N	10.8347	-3.88918	-0.23139
		C	10.8637	-2.108	-0.0254205				C	11.5741	-2.99317	0.0113017				C	10.8564	-2.52049	-0.0193517			C	11.8119	-2.84952	0.0111103
		H	10.6504	-1.49237	-0.900628				H	12.083	-2.23087	-0.537185				H	10.6455	-1.90583	-0.895879			H	12.2648	-2.05163	-0.536393
		H	11.9117	-2.40184	-0.0788862				H	12.4835	-3.52561	0.250857				H	11.9089	-2.8001	-0.0612644			H	12.7573	-3.31425	0.25127
		H	10.7525	-1.47125	0.854547				H	11.1166	-2.17367	0.477346				H	10.7258	-1.88742	0.860449			H	11.2942	-2.06681	0.476873
		C	10.7786	-4.56695	0.0214245				C	11.0075	-5.31121	0.00440959				C	10.8025	-4.98128	0.017487			C	11.4169	-5.20322	0.0043242
		H	10.5238	-5.19852	0.87571				H	10.2115	-5.84767	0.448808				H	10.5608	-5.61205	0.876272			H	10.6609	-5.79633	0.447308
		H	11.8485	-4.36528	0.0535448				H	12.0552	-5.25436	0.258776				H	11.87	-4.76665	0.0415185			H	12.4569	-5.06789	0.260308
		H	10.5693	-5.16208	-0.872095				H	11.1327	-6.21689	-0.545105				H	10.5939	-5.58244	-0.871897			H	11.6117	-6.09726	-0.544322
		5.0 N/m							130.0 N/m							5.0 N/m						130.0 N/m
			69							69							69						69
		C	-0.727706	1.53342	0.601161				C	-1.48986	1.7453	0.037191				C	-0.797916	1.38932	0.698137			C	-1.47366	1.13389	0.0336459
		C	-0.38971	2.95125	0.0966015				C	-0.907448	3.16053	-0.2678				C	-0.30394	3.1596	-0.140047			C	-0.987196	2.61996	-0.270586
		C	0.941221	2.93746	-0.122589				C	0.442387	3.02113	-0.235174				C	0.941338	3.1333	-0.329895			C	0.355312	2.61781	-0.237227
		C	1.35186	1.447	0.161145				C	0.676267	1.39418	0.0578939				C	1.21752	0.777424	0.219014			C	0.676765	0.707812	0.0296299
		C	-0.632027	0.516349	-0.524828				C	-1.34552	0.250336	-0.277589				C	-0.916105	0.487173	-0.37914			C	-1.33246	-0.367134	-0.251405
		C	0.662479	0.47188	-0.815562				C	-0.0412392	0.0109171	-0.267366				C	0.376648	0.11868	-0.692034			C	-0.02414	-0.642591	-0.239728
		H	-1.47498	-0.0575744	-0.878214				H	-2.17417	-0.419878	-0.0722886				H	-1.85366	0.229511	-0.844259			H	-2.17405	-1.02899	-0.0718486
		H	1.23609	-0.181982	-1.44836				H	0.437289	-0.936854	-0.0665935				H	0.74953	-0.554327	-1.44166			H	0.437527	-1.60896	-0.0730997
		O	0.500412	1.23995	1.3167				O	-0.413315	1.61324	0.977478				O	0.447347	1.2245	1.2579			O	-0.341706	1.0534	0.909121
		H	-1.62173	1.47477	1.20648				H	-2.54357	1.91799	0.220632				H	-1.6031	1.69496	1.33882			H	-2.52524	1.28243	0.243618
		C	1.85445	4.098	-0.26311				C	1.40708	4.14894	-0.103387				C	2.11468	4.00296	-0.277724			C	1.27439	3.76831	-0.100939
		O	3.14999	3.68777	-0.246509				O	2.7184	3.786	-0.180113				O	3.28233	3.31446	-0.281334			O	2.58942	3.40883	-0.175536
		C	4.14627	4.71935	-0.128364				C	3.68716	4.81174	0.160138				C	4.46436	4.11585	-0.085492			C	3.55046	4.44326	0.158943
		C	5.49769	4.0332	-0.0295219				C	5.00109	3.99574	0.32408				C	5.66334	3.18762	-0.0347962			C	4.87546	3.64695	0.322638
		H	3.92157	5.33069	0.746408				H	2.99812	5.59532	0.445992				H	4.34948	4.69814	0.82802			H	2.8583	5.22302	0.446964
		H	4.08351	5.3944	-0.980342				H	4.14578	5.57936	-0.42548				H	4.54569	4.84984	-0.887387			H	3.9981	5.21515	-0.428778
		C	6.65197	5.03335	0.0168781				C	6.3201	4.68322	0.041586				C	6.97937	3.96426	0.0200536			C	6.18363	4.35426	0.0404136
		H	5.61757	3.35148	-0.874002				H	4.79283	3.57532	-0.574352				H	5.6483	2.52762	-0.903181			H	4.67224	3.2169	-0.573079
		H	5.50758	3.38821	0.85141				H	5.03054	2.89878	0.435886				H	5.57513	2.52181	0.82607			H	4.92401	2.55132	0.438248
		H	6.67027	5.66784	-0.869583				H	6.01118	5.64391	-0.346599				H	7.10723	4.59952	-0.856815			H	5.86259	5.31146	-0.346897
		H	7.61746	4.52291	0.0854102				H	6.93723	3.86498	-0.304312				H	7.83992	3.29026	0.0751118			H	6.81481	3.54646	-0.304905
		H	6.56379	5.71533	0.863481				H	7.1854	5.17116	0.453932				H	7.01609	4.63639	0.877811			H	7.04085	4.85421	0.454874
		O	1.53505	5.26392	-0.291122				O	1.07422	5.30737	0.0129043				O	2.06199	5.20982	-0.168705			O	0.927357	4.92323	0.0173916
		C	-1.42428	4.00619	0.00503078				C	-1.81766	4.32593	-0.116247				C	-1.46616	4.05376	-0.0973275			C	-1.97986	3.70562	-0.109642
		O	-2.64897	3.41183	0.0295014				O	-3.11731	3.89565	-0.192921				O	-2.6351	3.36746	-0.0858773			O	-3.24946	3.19274	-0.191182
		C	-3.77136	4.31485	-0.010079				C	-4.13708	4.84552	0.165883				C	-3.82621	4.17725	-0.0191728			C	-4.33017	4.07292	0.16585
		C	-5.04046	3.48443	0.00403662				C	-5.38059	3.9	0.332559				C	-5.02322	3.24607	-0.0096146			C	-5.50622	3.04284	0.332834
		H	-3.6946	4.94536	-0.894855				H	-4.68584	5.56647	-0.407108				H	-3.8428	4.86614	-0.86356			H	-4.92916	4.75263	-0.407148
		H	-3.71153	4.99723	0.838112				H	-3.49881	5.68	0.437862				H	-3.77979	4.80806	0.867978			H	-3.74864	4.94909	0.436057
		C	-6.29213	4.36229	-0.00597191				C	-6.7686	4.44759	0.0503835				C	-6.34313	4.01768	0.0085118			C	-6.92923	3.48935	0.0500492
		H	-5.03462	2.8318	0.878509				H	-5.28977	2.79894	0.416174				H	-4.95607	2.57548	0.849219			H	-5.33914	1.95032	0.415852
		H	-5.03748	2.80388	-0.849103				H	-5.13139	3.5676	-0.585443				H	-4.97492	2.58799	-0.878579			H	-5.2314	2.72838	-0.584367
		H	-6.32307	5.02914	0.856544				H	-7.68621	4.84531	0.448931				H	-6.41506	4.674	0.876448			H	-7.87414	3.81606	0.449148
		H	-7.20323	3.7568	-0.00239387				H	-7.28729	3.56794	-0.303113				H	-7.20093	3.33885	0.0208811			H	-7.38233	2.57453	-0.304533
		H	-6.32012	5.01392	-0.879889				H	-6.54528	5.42948	-0.341192				H	-6.43946	4.67009	-0.860079			H	-6.77952	4.48611	-0.339881
		O	-1.26732	5.2028	-0.0638006				O	-1.53253	5.4943	0.0113143				O	-1.39698	5.26255	-0.0625734			O	-1.76427	4.89053	0.0151882
		C	2.80788	1.09125	0.372341				C	2.16669	1.11387	0.144186				C	2.6744	0.520311	0.372546			C	2.15433	0.600976	0.118898
		N	2.95469	-0.30406	0.805175				N	2.73702	-0.187925	0.00509258				N	2.95759	-0.855491	0.846097			N	2.82061	-0.658978	0.0294414
		H	3.29247	1.7606	1.07415				H	2.98005	1.76183	0.459261				H	3.14305	1.25482	1.01904			H	2.81878	1.37625	0.48077
		H	3.30729	1.23033	-0.582145				H	2.47746	1.83712	-0.54008				H	3.11875	0.649298	-0.610329			H	2.50772	1.32145	-0.552031
		S	3.63998	-1.43823	-0.231799				S	4.43134	-0.558571	0.0205016				S	3.64431	-1.96576	-0.230673			S	4.525	-0.917262	0.0188312
		C	5.42501	-1.33388	0.0531359				C	6.38431	-0.982439	0.0168094				C	5.42731	-1.80579	0.0202189			C	6.50199	-1.20677	0.0152081
		H	2.07162	-0.719912	1.09372				H	2.184	-1.02822	0.012423				H	2.11088	-1.33515	1.14158			H	2.30325	-1.52305	0.015511
		C	5.9181	-0.0479682	0.0753398				C	7.15873	0.158323	0.0101245				C	5.86866	-0.502088	0.0392537			C	7.19847	-0.0167665	0.0095345
		C	6.28365	-2.48298	0.0317386				C	6.99944	-2.30159	0.00682535				C	6.32741	-2.92196	0.011083			C	7.20417	-2.48206	0.0061638
		C	7.7248	-2.26008	0.0393164				C	8.47787	-2.38761	-0.0134687				C	7.75872	-2.64284	0.0244472			C	8.68471	-2.46962	-0.013677
		C	8.16566	-0.910808	0.060685				C	9.17453	-1.1516	-0.0155124				C	8.14698	-1.27721	0.0447742			C	9.29724	-1.18961	-0.0155405
		C	7.30208	0.16076	0.0834985				C	8.55077	0.0696034	-0.000809561				C	7.243	-0.238961	0.0573311			C	8.59338	-0.0127395	-0.0007684
		H	7.69574	1.17254	0.0896377				H	9.14488	0.97819	-0.00255962				H	7.59693	0.786803	0.0668328			H	9.12579	0.933425	-0.002311
		H	5.25787	0.808077	0.0653347				H	6.69651	1.12843	0.00585012				H	5.17193	0.324243	0.0253848			H	6.67354	0.921188	0.0059159
		H	9.21201	-0.676157	0.054682				H	10.2444	-1.0935	-0.0290403				H	9.18375	-1.004	0.0482861			H	10.3605	-1.05845	-0.0288821
		C	5.76472	-3.79911	0.00459411				C	6.26586	-3.50963	0.00581212				C	5.85925	-4.25692	-0.0081736			C	6.55326	-3.73677	0.0056911
		C	6.63148	-4.86106	-0.0113558				C	6.90842	-4.71888	0.0108775				C	6.76652	-5.2848	-0.0128709			C	7.27439	-4.90072	0.0109587
		C	8.01875	-4.68254	-0.00568508				C	8.29547	-4.82153	-0.0120874				C	8.14592	-5.05255	-0.0045405			C	8.66501	-4.91088	-0.012119
		C	8.61632	-3.41717	0.0196054				C	9.13842	-3.70734	-0.0563988				C	8.69442	-3.76481	0.0126021			C	9.43134	-3.74269	-0.0566809
		H	4.69845	-3.95977	0.00721184				H	5.19493	-3.47924	0.000225536				H	4.79957	-4.45707	-0.0065182			H	5.48291	-3.7791	0.0001639
		H	6.23956	-5.87419	-0.0260685				H	6.32222	-5.63363	0.00542152				H	6.41466	-6.31266	-0.021252			H	6.74981	-5.85216	0.005543
		H	8.62663	-5.57349	-0.021374				H	8.67928	-5.82909	-0.0341289				H	8.78799	-5.91943	-0.0114797			H	9.11514	-5.89059	-0.0341796
		O	3.45716	-0.979213	-1.61224				O	4.70928	0.944811	-0.0539004				O	3.38605	-1.49911	-1.59526			O	4.69856	0.601883	-0.0488481
		O	3.05443	-2.71054	0.201635				O	4.05733	-2.03225	-0.0432531				O	3.11463	-3.25856	0.21538			O	4.25589	-2.41271	-0.041527
		N	10.0139	-3.37167	0.0346922				N	10.5256	-3.96525	-0.235419				N	10.0889	-3.66572	0.0236365			N	10.8324	-3.90689	-0.235667
		C	10.8428	-2.18017	-0.0189638				C	11.5767	-3.00028	0.0102674				C	10.8716	-2.44284	-0.0113269			C	11.8152	-2.87234	0.0099509
		H	10.6444	-1.56313	-0.896071				H	12.1282	-2.24186	-0.509247				H	10.6622	-1.82795	-0.887524			H	12.3125	-2.07695	-0.509119
		H	11.8884	-2.48414	-0.0608906				H	12.4772	-3.54558	0.255708				H	11.9287	-2.70573	-0.0410532			H	12.7509	-3.35472	0.25509
		H	10.7272	-1.53961	0.856812				H	11.0991	-2.17395	0.44511				H	10.7192	-1.81338	0.86671			H	11.282	-2.08173	0.445899
		C	10.7316	-4.6383	0.0185287				C	11.0094	-5.31936	0.00324768				C	10.8546	-4.90423	0.0118325			C	11.4073	-5.22506	0.0033698
		H	10.4692	-5.27029	0.869606				H	10.196	-5.85643	0.417193				H	10.6267	-5.53732	0.872119			H	10.6314	-5.81649	0.415953
		H	11.8038	-4.44928	0.050625				H	12.0547	-5.2448	0.263974				H	11.9189	-4.67389	0.0288379			H	12.4445	-5.07814	0.265258
		H	10.5146	-5.23	-0.874683				H	11.1787	-6.23976	-0.516747				H	10.6488	-5.51142	-0.873229			H	11.6416	-6.1312	-0.516485
		5.5 N/m							140.0 N/m							5.5 N/m						140.0 N/m
			69							69							69						69
		C	-0.730542	1.53829	0.594257				C	-1.48785	1.75918	0.0264222				C	-0.799989	1.40974	0.692849			C	-1.48454	1.02877	0.0244489
		C	-0.390488	2.95294	0.0846859				C	-0.903789	3.18601	-0.260913				C	-0.302546	3.15741	-0.160159			C	-1.03951	2.53615	-0.262498
		C	0.94126	2.93768	-0.130002				C	0.446757	3.05096	-0.225625				C	0.943211	3.1297	-0.349703			C	0.304248	2.56669	-0.223549
		C	1.34966	1.44757	0.158959				C	0.682275	1.40646	0.0535425				C	1.2053	0.762026	0.218494			C	0.687739	0.698614	0.0380989
		C	-0.633857	0.51027	-0.519927				C	-1.34412	0.255158	-0.269176				C	-0.935468	0.477143	-0.356448			C	-1.28075	-0.47179	-0.247688
		C	0.660858	0.463333	-0.80816				C	-0.0399743	0.0123161	-0.255513				C	0.351208	0.0860951	-0.667077			C	0.03673	-0.691076	-0.231271
		H	-1.47518	-0.0737582	-0.860079				H	-2.17573	-0.412098	-0.0664189				H	-1.88009	0.208655	-0.800806			H	-2.09466	-1.16688	-0.0664927
		H	1.2365	-0.203399	-1.42485				H	0.436704	-0.937196	-0.0592773				H	0.710325	-0.619816	-1.39266			H	0.533852	-1.63863	-0.0643686
		O	0.496327	1.24827	1.31483				O	-0.41239	1.63049	0.956705				O	0.447251	1.24278	1.25037			O	-0.362762	0.98839	0.903001
		H	-1.62786	1.48528	1.19437				H	-2.54195	1.93316	0.207362				H	-1.60089	1.73387	1.32915			H	-2.54277	1.14039	0.225215
		C	1.85579	4.09894	-0.258737				C	1.4102	4.17833	-0.0978192				C	2.11831	3.99558	-0.280051			C	1.18573	3.74698	-0.094272
		O	3.15149	3.68944	-0.241959				O	2.7224	3.81218	-0.174698				O	3.2849	3.30529	-0.287913			O	2.51252	3.42961	-0.171111
		C	4.14737	4.72108	-0.121065				C	3.69626	4.84096	0.166328				C	4.46708	4.10408	-0.0819986			C	3.4436	4.49768	0.164431
		C	5.49938	4.03581	-0.0274557				C	5.00663	3.99801	0.334322				C	5.66585	3.17567	-0.0340824			C	4.79128	3.71683	0.33251
		H	3.92356	5.33006	0.754799				H	2.99397	5.63118	0.415071				H	4.34901	4.68061	0.833941			H	2.71238	5.26032	0.415494
		H	4.08257	5.4005	-0.968798				H	4.19768	5.60107	-0.398181				H	4.55149	4.84535	-0.876385			H	3.90996	5.27869	-0.400927
		C	6.65427	5.03504	0.0146718				C	6.3323	4.66021	0.0388412				C	6.98209	3.95173	0.0199899			C	6.08374	4.44099	0.0377603
		H	5.61599	3.35324	-0.870962				H	4.75443	3.59792	-0.558052				H	5.64965	2.51582	-0.901872			H	4.55814	3.29786	-0.55705
		H	5.51286	3.38916	0.851452				H	5.03351	2.89279	0.410269				H	5.57836	2.50734	0.824296			H	4.87289	2.61478	0.412965
		H	6.67066	5.66915	-0.871367				H	6.03395	5.63499	-0.327864				H	7.11011	4.58716	-0.856082			H	5.74166	5.4015	-0.328739
		H	7.6198	4.52454	0.0813005				H	6.91809	3.81476	-0.299152				H	7.84283	3.27812	0.0756409			H	6.71229	3.62632	-0.299186
		H	6.56881	5.71981	0.858636				H	7.22869	5.11833	0.425481				H	7.01883	4.62625	0.875214			H	6.95522	4.9425	0.426759
		O	1.53576	5.26492	-0.278132				O	1.07785	5.33769	0.012288				O	2.06718	5.20081	-0.152953			O	0.800953	4.89065	0.0158176
		C	-1.42472	4.00909	-0.00239967				C	-1.81766	4.34781	-0.110876				C	-1.45633	4.0633	-0.108969			C	-2.06395	3.59238	-0.105214
		O	-2.6497	3.41488	0.0238347				O	-3.11596	3.91226	-0.189025				O	-2.63201	3.38847	-0.093133			O	-3.31663	3.03945	-0.187263
		C	-3.77267	4.31707	-0.0114865				C	-4.14403	4.85629	0.172193				C	-3.81492	4.20939	-0.0184316			C	-4.43007	3.88211	0.171197
		C	-5.04122	3.486	0.00218306				C	-5.37473	3.86782	0.343349				C	-5.0214	3.2906	-0.0104376			C	-5.56021	2.77848	0.342912
		H	-3.69749	4.95115	-0.893144				H	-4.74219	5.55901	-0.378282				H	-3.82711	4.90421	-0.857382			H	-5.09551	4.52113	-0.378933
		H	-3.71223	4.99833	0.836888				H	-3.50041	5.70411	0.406212				H	-3.75908	4.83581	0.870515			H	-3.87046	4.78833	0.404366
		C	-6.29434	4.36143	-0.00481052				C	-6.77227	4.37577	0.0488757				C	-6.33397	4.07429	0.0095792			C	-7.00009	3.14683	0.0480945
		H	-5.03374	2.83037	0.873683				H	-5.26497	2.76089	0.388001				H	-4.96048	2.6158	0.844917			H	-5.34576	1.68675	0.388713
		H	-5.03852	2.80582	-0.850507				H	-5.08204	3.57209	-0.569542				H	-4.97975	2.63321	-0.879518			H	-5.23624	2.51035	-0.568211
		H	-6.32395	5.02988	0.855795				H	-7.72123	4.73163	0.420306				H	-6.39972	4.73106	0.876966			H	-7.97941	3.40519	0.420909
		H	-7.2046	3.75476	0.00157289				H	-7.24694	3.46799	-0.297872				H	-7.19819	3.40368	0.0211102			H	-7.3839	2.19716	-0.299055
		H	-6.32614	5.01378	-0.877325				H	-6.57024	5.37234	-0.322208				H	-6.42475	4.73019	-0.856346			H	-6.90034	4.15973	-0.321505
		O	-1.2678	5.20585	-0.0678895				O	-1.53411	5.51729	0.011735				O	-1.3751	5.27109	-0.0695361			O	-1.88372	4.7837	0.0151768
		C	2.80593	1.09035	0.367068				C	2.16971	1.12297	0.140199				C	2.66305	0.500893	0.357056			C	2.17359	0.610538	0.122975
		N	2.9507	-0.30436	0.803671				N	2.73496	-0.176013	-0.0154773				N	2.94213	-0.873973	0.837939			N	2.8579	-0.631953	-0.0089081
		H	3.29584	1.76174	1.06226				H	3.0256	1.73968	0.433181				H	3.14302	1.23914	0.990229			H	2.91453	1.34545	0.445555
		H	3.30176	1.22621	-0.58932				H	2.47834	1.89039	-0.503563				H	3.09697	0.620342	-0.631425			H	2.4476	1.40027	-0.51315
		S	3.6413	-1.44066	-0.22776				S	4.42836	-0.552984	0.0190119				S	3.64439	-1.98565	-0.228348			S	4.56821	-0.866802	0.0160431
		C	5.42583	-1.33467	0.055765				C	6.38004	-0.975864	0.0147926				C	5.42531	-1.81856	0.0269512			C	6.5493	-1.1259	0.0127904
		H	2.06286	-0.720126	1.07741				H	2.17902	-1.01397	0.0085356				H	2.08724	-1.35481	1.10794			H	2.35875	-1.50606	0.008522
		C	5.91813	-0.0484837	0.0746898				C	7.15461	0.164787	0.00890366				C	5.86256	-0.513495	0.0423439			C	7.22773	0.0745048	0.0080569
		C	6.28489	-2.48359	0.0335018				C	6.99453	-2.2955	0.00608714				C	6.32861	-2.93232	0.0155454			C	7.27098	-2.39056	0.0054095
		C	7.72599	-2.26027	0.0391631				C	8.47345	-2.38387	-0.0131105				C	7.75916	-2.64921	0.0243969			C	8.75212	-2.35713	-0.0131868
		C	8.16607	-0.910647	0.0579048				C	9.16934	-1.14697	-0.0147995				C	8.14327	-1.28223	0.0399653			C	9.34381	-1.06718	-0.0147085
		C	7.30204	0.160673	0.080231				C	8.5463	0.074591	-0.000451846				C	7.23631	-0.246516	0.0545394			C	8.62218	0.0987447	-0.0003686
		H	7.6953	1.17258	0.0838349				H	9.1415	0.982578	-0.00213076				H	7.58731	0.780256	0.0598489			H	9.14081	1.05253	-0.0019442
		H	5.25738	0.807219	0.0636653				H	6.69318	1.13526	0.00486859				H	5.16296	0.310537	0.027729			H	6.68951	1.00479	0.004625
		H	9.21225	-0.675356	0.0498136				H	10.2392	-1.0851	-0.0271627				H	9.17919	-1.00577	0.0368219			H	10.4046	-0.915758	-0.0270191
		C	5.76628	-3.79983	0.00628631				C	6.25831	-3.50185	0.00516671				C	5.86396	-4.26848	-0.003213			C	6.6376	-3.65391	0.0049073
		C	6.63318	-4.86169	-0.0101054				C	6.89826	-4.71222	0.0110378				C	6.77387	-5.29399	-0.0101856			C	7.37489	-4.80743	0.0111023
		C	8.0204	-4.68282	-0.00447451				C	8.28495	-4.81733	-0.0115607				C	8.15261	-5.05811	-0.0038274			C	8.76528	-4.79817	-0.011437
		C	8.61779	-3.41732	0.0195013				C	9.13177	-3.70593	-0.0561804				C	8.69781	-3.7689	0.0118502			C	9.51703	-3.62059	-0.0564172
		H	4.70003	-3.96049	0.00881657				H	5.18744	-3.46879	-0.000342052				H	4.80485	-4.47149	-0.0001331			H	5.56794	-3.71172	-0.0005082
		H	6.2412	-5.87487	-0.0253305				H	6.3107	-5.62616	0.00529187				H	6.42458	-6.32274	-0.0186223			H	6.86391	-5.76619	0.0053213
		H	8.62855	-5.57364	-0.0192398				H	8.66402	-5.82673	-0.0327178				H	8.79685	-5.92341	-0.0109968			H	9.2265	-5.77267	-0.0326129
		O	3.4579	-0.984478	-1.60845				O	4.70792	0.95404	-0.0493668				O	3.39049	-1.52532	-1.59523			O	4.72167	0.658162	-0.0431344
		O	3.05604	-2.71254	0.207025				O	4.04924	-2.02684	-0.0362411				O	3.11687	-3.27866	0.21943			O	4.31883	-2.36727	-0.0315638
		N	10.0154	-3.37176	0.0327307				N	10.5195	-3.96837	-0.237246				N	10.092	-3.6665	0.0204092			N	10.9213	-3.76745	-0.237585
		C	10.8441	-2.18017	-0.0167283				C	11.5713	-3.00367	0.00936524				C	10.8715	-2.44159	-0.0067391			C	11.8883	-2.7177	0.0088881
		H	10.6484	-1.56146	-0.892566				H	12.1595	-2.24928	-0.483613				H	10.6669	-1.82502	-0.882282			H	12.4074	-1.91415	-0.483666
		H	11.89	-2.48324	-0.0550266				H	12.4643	-3.5612	0.257481				H	11.9297	-2.70092	-0.0286018			H	12.8253	-3.198	0.255788
		H	10.7248	-1.53926	0.857507				H	11.079	-2.17054	0.416197				H	10.7095	-1.81279	0.869208			H	11.3272	-1.93138	0.418554
		C	10.7339	-4.63788	0.0164727				C	11.0015	-5.32415	0.00211973				C	10.8611	-4.90284	0.0086213			C	11.5157	-5.07806	0.0021969
		H	10.4747	-5.26973	0.868036				H	10.1736	-5.85989	0.391229				H	10.6367	-5.53658	0.868762			H	10.7356	-5.6822	0.390289
		H	11.806	-4.44847	0.0441806				H	12.0459	-5.23621	0.264266				H	11.9249	-4.67005	0.0223249			H	12.5482	-4.90053	0.265379
		H	10.5135	-5.23221	-0.873394				H	11.202	-6.25769	-0.490579				H	10.654	-5.51274	-0.873453			H	11.7969	-5.99029	-0.490728
		6.0 N/m							150.0 N/m							6.0 N/m						150.0 N/m
			69							69							69						69
		C	-0.795548	1.53388	0.578998				C	-1.48866	1.75267	0.0158767				C	-0.814456	1.41202	0.685032			C	-1.49369	1.02989	0.0154711
		C	-0.400811	2.92877	0.0566884				C	-0.903899	3.19285	-0.254002				C	-0.304423	3.13554	-0.178548			C	-1.0387	2.53854	-0.255574
		C	0.931338	2.86372	-0.145543				C	0.446992	3.06439	-0.216289				C	0.941794	3.10204	-0.366854			C	0.308318	2.55208	-0.213006
		C	1.2837	1.36244	0.164839				C	0.686896	1.3972	0.0484617				C	1.17759	0.716988	0.219885			C	0.688952	0.731682	0.0395433
		C	-0.725281	0.478808	-0.51046				C	-1.34496	0.23899	-0.26021				C	-0.970454	0.452619	-0.337049			C	-1.27617	-0.476594	-0.245222
		C	0.569475	0.380891	-0.785947				C	-0.0409245	-0.00786783	-0.242696				C	0.30831	0.0316745	-0.642625			C	0.0416991	-0.680777	-0.225674
		H	-1.58291	-0.0910446	-0.833689				H	-2.17963	-0.42556	-0.0611503				H	-1.92242	0.181454	-0.763682			H	-2.08415	-1.17755	-0.0611914
		H	1.12823	-0.32555	-1.37365				H	0.432689	-0.9602	-0.0529568				H	0.650145	-0.704822	-1.34559			H	0.547114	-1.62264	-0.0565578
		O	0.415001	1.21276	1.31727				O	-0.413085	1.62835	0.93465				O	0.433096	1.23535	1.24232			O	-0.383634	0.989401	0.897753
		H	-1.70206	1.52457	1.16712				H	-2.54314	1.9277	0.195458				H	-1.61025	1.7574	1.31592			H	-2.55402	1.13861	0.208396
		C	1.88742	3.99441	-0.258333				C	1.40795	4.1914	-0.091738				C	2.11924	3.96246	-0.279692			C	1.18994	3.73417	-0.0883447
		O	3.17003	3.54582	-0.245526				O	2.7215	3.82189	-0.166245				O	3.28454	3.26995	-0.29069			O	2.51983	3.4227	-0.16348
		C	4.19453	4.54765	-0.110254				C	3.6982	4.85803	0.171332				C	4.46595	4.06797	-0.0769916			C	3.44784	4.50292	0.170031
		C	5.5275	3.82492	-0.0273053				C	5.01557	4.00164	0.335889				C	5.66604	3.14187	-0.0324605			C	4.80802	3.71486	0.334049
		H	3.98732	5.15029	0.773157				H	2.98243	5.65076	0.387748				H	4.34488	4.63963	0.840788			H	2.69837	5.26373	0.38742
		H	4.14876	5.24294	-0.94582				H	4.23042	5.61413	-0.374083				H	4.55107	4.81562	-0.864822			H	3.94257	5.28252	-0.376437
		C	6.71088	4.79034	0.012535				C	6.33245	4.66149	0.0296453				C	6.98052	3.92071	0.0199222			C	6.08817	4.44205	0.0280881
		H	5.62016	3.14209	-0.872717				H	4.70623	3.60024	-0.536671				H	5.6495	2.48211	-0.899545			H	4.51724	3.29032	-0.534831
		H	5.52988	3.17318	0.847168				H	5.06706	2.89109	0.390177				H	5.58146	2.47098	0.823492			H	4.92203	2.60941	0.392215
		H	6.74022	5.42907	-0.869168				H	6.03562	5.6482	-0.313013				H	7.10532	4.55795	-0.854621			H	5.74435	5.41418	-0.312928
		H	7.66198	4.25228	0.071157				H	6.91222	3.80451	-0.294642				H	7.84376	3.25024	0.0738272			H	6.71367	3.61748	-0.295614
		H	6.65013	5.47411	0.858691				H	7.24283	5.10633	0.402934				H	7.01681	4.59647	0.873516			H	6.974	4.9314	0.40411
		O	1.60519	5.17021	-0.262055				O	1.07754	5.35206	0.011316				O	2.07003	5.16596	-0.135478			O	0.800616	4.87691	0.0136319
		C	-1.39016	4.0285	-0.0234666				C	-1.81846	4.35276	-0.104768				C	-1.44314	4.06076	-0.12102			C	-2.05578	3.60276	-0.101149
		O	-2.64107	3.49064	-0.000806617				O	-3.11811	3.91956	-0.180206				O	-2.63058	3.4072	-0.0933513			O	-3.31096	3.05448	-0.180317
		C	-3.71829	4.44825	-0.0145259				C	-4.14401	4.87191	0.177815				C	-3.79678	4.25162	-0.0180257			C	-4.42495	3.9013	0.177187
		C	-5.02721	3.683	-8.79286e-05				C	-5.38403	3.86314	0.347634				C	-5.02237	3.35891	-0.008495			C	-5.55554	2.76435	0.348066
		H	-3.61861	5.09105	-0.88687				H	-4.77441	5.56324	-0.353915				H	-3.79554	4.94719	-0.855738			H	-5.12914	4.51895	-0.352068
		H	-3.61453	5.11487	0.840428				H	-3.48876	5.72476	0.377857				H	-3.72692	4.87841	0.868999			H	-3.85718	4.81629	0.374394
		C	-6.23515	4.61949	-0.00175774				C	-6.77371	4.36958	0.0424287				C	-6.31725	4.17114	0.0087664			C	-6.99043	3.11889	0.0420648
		H	-5.05032	3.02303	0.867285				H	-5.28987	2.74942	0.364528				H	-4.97637	2.68368	0.846685			H	-5.34654	1.66592	0.363076
		H	-5.06014	3.00554	-0.853629				H	-5.0385	3.58827	-0.550483				H	-4.99405	2.69784	-0.874623			H	-5.1763	2.53214	-0.548556
		H	-6.22964	5.28876	0.858137				H	-7.73654	4.71151	0.396305				H	-6.36894	4.8324	0.87302			H	-7.98596	3.34826	0.39629
		H	-7.17462	4.05919	0.00611408				H	-7.23744	3.45024	-0.292719				H	-7.19659	3.52065	0.0205929			H	-7.34972	2.15452	-0.294746
		H	-6.2374	5.27549	-0.871594				H	-6.57176	5.37636	-0.306963				H	-6.39201	4.82847	-0.856893			H	-6.90222	4.14309	-0.305011
		O	-1.18029	5.21778	-0.0760023				O	-1.53112	5.52224	0.0112783				O	-1.34038	5.26695	-0.0854306			O	-1.86903	4.79349	0.014366
		C	2.73058	0.972067	0.369421				C	2.17001	1.11299	0.134406				C	2.63592	0.451533	0.342987			C	2.17613	0.612543	0.124279
		N	2.85989	-0.425421	0.804153				N	2.73105	-0.180783	-0.0354064				N	2.9135	-0.922536	0.829198			N	2.84467	-0.629835	-0.0362991
		H	3.23977	1.63645	1.05602				H	3.08463	1.68598	0.397492				H	3.12625	1.19331	0.96354			H	3.01859	1.28106	0.400454
		H	3.21626	1.10201	-0.592661				H	2.4834	1.93408	-0.453796				H	3.05877	0.563815	-0.650817			H	2.43106	1.46408	-0.454749
		S	3.59683	-1.54444	-0.218318				S	4.42527	-0.559903	0.0194692				S	3.64165	-2.02988	-0.225776			S	4.55756	-0.871017	0.0166542
		C	5.37717	-1.37204	0.0620006				C	6.37585	-0.975056	0.0136701				C	5.41896	-1.83994	0.0340813			C	6.5374	-1.12359	0.0122241
		H	1.95953	-0.849033	1.02065				H	2.17432	-1.0178	0.00510022				H	2.05218	-1.40881	1.06886			H	2.34438	-1.50251	0.0043881
		C	5.82507	-0.0697146	0.0728901				C	7.14843	0.166749	0.00803164				C	5.84067	-0.529766	0.0453764			C	7.2138	0.0777863	0.0074838
		C	6.27692	-2.48972	0.0379157				C	6.99261	-2.29394	0.00578858				C	6.33543	-2.94304	0.0207002			C	7.26105	-2.38733	0.0052924
		C	7.70934	-2.21462	0.0352636				C	8.47207	-2.38169	-0.0124059				C	7.76247	-2.64293	0.0258055			C	8.74279	-2.35287	-0.0126186
		C	8.10208	-0.850212	0.0444928				C	9.16515	-1.14307	-0.0138751				C	8.13035	-1.27144	0.0376937			C	9.3315	-1.06132	-0.0139188
		C	7.20052	0.189276	0.069164				C	8.54012	0.0775248	-0.000195241				C	7.21125	-0.246642	0.0530972			C	8.60803	0.103405	-7.4e-05
		H	7.55513	1.21528	0.0663086				H	9.13441	0.986069	-0.00195643				H	7.55001	0.784035	0.0545658			H	9.12541	1.0579	-0.0017607
		H	5.13736	0.763016	0.0602996				H	6.68633	1.13685	0.00408894				H	5.13148	0.285946	0.0287359			H	6.67498	1.00748	0.0039939
		H	9.13922	-0.579242	0.0255698				H	10.235	-1.07683	-0.0251562				H	9.16291	-0.982864	0.0299548			H	10.3919	-0.905297	-0.0252524
		C	5.80653	-3.82389	0.0140235				C	6.25645	-3.49983	0.00473239				C	5.88698	-4.28475	0.0018873			C	6.62791	-3.65048	0.0045419
		C	6.71146	-4.85353	-0.0046071				C	6.89599	-4.70991	0.0111485				C	6.80931	-5.29914	-0.0076847			C	7.36531	-4.80365	0.0112059
		C	8.09123	-4.62482	-0.0031551				C	8.2824	-4.81489	-0.01093				C	8.18511	-5.04673	-0.0030794			C	8.75557	-4.79382	-0.0108598
		C	8.6425	-3.33846	0.0152639				C	9.13073	-3.70476	-0.0554053				C	8.7147	-3.75103	0.012126			C	9.50853	-3.617	-0.0558761
		H	4.74693	-4.02348	0.0202807				H	5.18577	-3.46611	-0.000705734				H	4.83045	-4.50086	0.0061361			H	5.55821	-3.70759	-0.000854
		H	6.35722	-5.88035	-0.0174427				H	6.3081	-5.62351	0.00502732				H	6.47266	-6.33205	-0.016686			H	6.85469	-5.76256	0.0050889
		H	8.73099	-5.49322	-0.016815				H	8.65915	-5.82505	-0.0313236				H	8.8397	-5.9042	-0.0112284			H	9.21507	-5.76914	-0.0312148
		O	3.39352	-1.10278	-1.60046				O	4.69981	0.955208	-0.0466468				O	3.38842	-1.57828	-1.59497			O	4.70927	0.661697	-0.0426638
		O	3.05703	-2.83389	0.222326				O	4.04457	-2.03512	-0.0331756				O	3.12742	-3.32743	0.223973			O	4.30465	-2.37276	-0.0288214
		N	10.0375	-3.24296	0.0199489				N	10.5193	-3.97016	-0.237043				N	10.1075	-3.63191	0.0187632			N	10.914	-3.76555	-0.237918
		C	10.8236	-2.02237	-0.00211613				C	11.5709	-3.00461	0.00857887				C	10.8728	-2.39814	-0.0040431			C	11.8802	-2.71413	0.0078238
		H	10.628	-1.40363	-0.877678				H	12.1879	-2.25233	-0.460321				H	10.6652	-1.7823	-0.878788			H	12.4277	-1.90881	-0.459464
		H	11.8806	-2.28685	-0.0171418				H	12.4584	-3.57311	0.255828				H	11.934	-2.6448	-0.0210303			H	12.8127	-3.20539	0.254208
		H	10.6581	-1.39174	0.871076				H	11.0657	-2.16643	0.391271				H	10.6987	-1.77067	0.869794			H	11.3044	-1.92508	0.393843
		C	10.8003	-4.48291	0.00577529				C	11.0013	-5.3274	0.00107822				C	10.8913	-4.85891	0.0066364			C	11.5095	-5.07715	0.0009363
		H	10.5729	-5.11767	0.8638				H	10.1624	-5.86274	0.369197				H	10.675	-5.49588	0.865783			H	10.7186	-5.68185	0.368233
		H	11.8654	-4.25607	0.0186745				H	12.0459	-5.22597	0.261346				H	11.9523	-4.61395	0.0186754			H	12.5408	-4.88521	0.262432
		H	10.5891	-5.0918	-0.875306				H	11.2273	-6.27241	-0.466493				H	10.6896	-5.47253	-0.873301			H	11.8177	-5.99888	-0.466181
		6.5 N/m														6.5 N/m
			69														69
		C	-0.797075	1.54042	0.572285											C	-0.812215	1.43196	0.675627
		C	-0.401164	2.93199	0.0451091											C	-0.305164	3.13872	-0.192559
		C	0.931414	2.8657	-0.154433											C	0.941836	3.11027	-0.3797
		C	1.28248	1.36509	0.161324											C	1.17318	0.714166	0.217222
		C	-0.726897	0.473862	-0.504299											C	-0.978952	0.449496	-0.323194
		C	0.567853	0.373337	-0.778281											C	0.295732	0.014716	-0.625389
		H	-1.58336	-0.107115	-0.810334											H	-1.93551	0.167499	-0.732267
		H	1.12779	-0.347191	-1.34716											H	0.628406	-0.744941	-1.30764
		O	0.412916	1.22346	1.31484											O	0.43658	1.25503	1.23284
		H	-1.70666	1.53654	1.15501											H	-1.6065	1.78691	1.30237
		C	1.88803	3.99704	-0.257241											C	2.11951	3.96784	-0.277838
		O	3.17059	3.54866	-0.246802											O	3.28463	3.27506	-0.29577
		C	4.1939	4.55044	-0.104956											C	4.46595	4.0708	-0.073461
		C	5.52763	3.82928	-0.0248709											C	5.66585	3.14448	-0.0311001
		H	3.98424	5.14896	0.779971											H	4.34179	4.63766	0.846065
		H	4.14786	5.25139	-0.935251											H	4.55397	4.82467	-0.854604
		C	6.70959	4.79603	0.0129317											C	6.98091	3.92216	0.0195726
		H	5.61963	3.14607	-0.869397											H	5.64796	2.48434	-0.897198
		H	5.53234	3.17571	0.847585											H	5.58212	2.47166	0.822832
		H	6.73749	5.43405	-0.868631											H	7.10477	4.56038	-0.853752
		H	7.66181	4.26023	0.072209											H	7.84405	3.2515	0.0719892
		H	6.64759	5.4828	0.855896											H	7.01912	4.59939	0.871282
		O	1.6058	5.17286	-0.251288											O	2.0703	5.16922	-0.115987
		C	-1.39033	4.03232	-0.0304524											C	-1.44234	4.06675	-0.129587
		O	-2.6408	3.49339	-0.00336471											O	-2.63033	3.41405	-0.100151
		C	-3.71961	4.44861	-0.0147553											C	-3.79687	4.25686	-0.0179652
		C	-5.02694	3.68082	-0.000602244											C	-5.02103	3.36239	-0.0088627
		H	-3.62156	5.09378	-0.884872											H	-3.79903	4.9572	-0.851165
		H	-3.61648	5.11525	0.839635											H	-3.72501	4.88096	0.870106
		C	-6.23654	4.61468	-0.00118446											C	-6.31768	4.17131	0.0095814
		H	-5.04863	3.0187	0.864545											H	-4.97323	2.68484	0.843804
		H	-5.05888	3.00291	-0.853164											H	-4.9915	2.70131	-0.8743
		H	-6.23111	5.28498	0.857208											H	-6.37017	4.83377	0.872201
		H	-7.17535	4.05341	0.00729211											H	-7.19578	3.51923	0.0220413
		H	-6.24026	5.27198	-0.869345											H	-6.39476	4.82965	-0.854449
		O	-1.18139	5.2217	-0.0823812											O	-1.33814	5.27255	-0.0899853
		C	2.73019	0.973628	0.362131											C	2.63209	0.447702	0.33012
		N	2.85734	-0.422623	0.803009											N	2.90626	-0.925427	0.822424
		H	3.24532	1.64078	1.04073											H	3.12965	1.1925	0.940639
		H	3.2117	1.09789	-0.602523											H	3.04832	0.552936	-0.66685
		S	3.59998	-1.54418	-0.213681											S	3.64571	-2.0344	-0.223694
		C	5.37977	-1.37166	0.0654364											C	5.42152	-1.84198	0.0399372
		H	1.95239	-0.845677	1.00153											H	2.03937	-1.41222	1.04119
		C	5.828	-0.0694757	0.0728945											C	5.84266	-0.531598	0.0485369
		C	6.27866	-2.48999	0.0397131											C	6.33815	-2.94506	0.024445
		C	7.71112	-2.21568	0.0351941											C	7.76509	-2.64478	0.0264834
		C	8.10431	-0.85136	0.0427432											C	8.13258	-1.2731	0.0357929
		C	7.20347	0.188703	0.0667833											C	7.21333	-0.248367	0.0524819
		H	7.55884	1.21446	0.0616998											H	7.55213	0.78231	0.0516203
		H	5.14023	0.763176	0.0591089											H	5.13292	0.283793	0.0312075
		H	9.14146	-0.580731	0.0227599											H	9.16503	-0.984214	0.024231
		C	5.8073	-3.82382	0.0154375											C	5.88978	-4.28679	0.0056645
		C	6.71138	-4.85425	-0.00393256											C	6.81207	-5.30118	-0.0057757
		C	8.09133	-4.62636	-0.00284968											C	8.18778	-5.04868	-0.0026565
		C	8.64346	-3.34027	0.015073											C	8.71729	-3.75293	0.012054
		H	4.74748	-4.02249	0.0213976											H	4.83335	-4.50315	0.0109371
		H	6.35594	-5.88079	-0.0168645											H	6.47537	-6.33408	-0.0147921
		H	8.73051	-5.49526	-0.0159848											H	8.84238	-5.90613	-0.01141
		O	3.3971	-1.10475	-1.59604											O	3.39733	-1.58666	-1.59439
		O	3.05952	-2.83291	0.227832											O	3.13075	-3.33147	0.226498
		N	10.0385	-3.24552	0.0195504											N	10.11	-3.63388	0.0176302
		C	10.8254	-2.02548	-0.00224837											C	10.8752	-2.40013	-0.0024345
		H	10.6305	-1.4058	-0.876573											H	10.6699	-1.78321	-0.876337
		H	11.8822	-2.2902	-0.0164606											H	11.9366	-2.64614	-0.0159151
		H	10.6594	-1.39324	0.868997											H	10.6971	-1.77178	0.869254
		C	10.8007	-4.48581	0.00560962											C	10.894	-4.8607	0.0053748
		H	10.5723	-5.12162	0.861945											H	10.6779	-5.49842	0.863431
		H	11.8658	-4.25991	0.0188624											H	11.955	-4.61613	0.0162631
		H	10.589	-5.0956	-0.874048											H	10.6908	-5.47572	-0.872567
		7.0 N/m														7.0 N/m
			69														69
		C	-0.805514	1.55104	0.567081											C	-0.826665	1.43514	0.665302
		C	-0.40443	2.93554	0.0274548											C	-0.306559	3.11775	-0.205779
		C	0.928168	2.86274	-0.17066											C	0.940997	3.08426	-0.393046
		C	1.27278	1.36204	0.155519											C	1.14344	0.667641	0.218473
		C	-0.742409	0.467234	-0.491123											C	-1.01548	0.428509	-0.306243
		C	0.551297	0.35804	-0.766005											C	0.249948	-0.0374161	-0.602132
		H	-1.59988	-0.122617	-0.777417											H	-1.97957	0.14686	-0.697581
		H	1.10575	-0.380561	-1.31642											H	0.563659	-0.825045	-1.26122
		O	0.404621	1.23773	1.31266											O	0.42151	1.24425	1.22352
		H	-1.71588	1.56001	1.14764											H	-1.61557	1.8079	1.28804
		C	1.88931	3.99257	-0.260089											C	2.12033	3.93761	-0.27884
		O	3.17115	3.54235	-0.258026											O	3.28419	3.24225	-0.292695
		C	4.19672	4.53939	-0.0979478											C	4.465	4.03809	-0.0681323
		C	5.52881	3.81431	-0.0256986											C	5.66636	3.11426	-0.0294667
		H	3.9856	5.12493	0.794403											H	4.34028	4.60286	0.851834
		H	4.15553	5.25548	-0.91526											H	4.55161	4.79588	-0.845117
		C	6.71462	4.77595	0.0176921											C	6.97955	3.89484	0.0192339
		H	5.61761	3.1373	-0.87471											H	5.64762	2.45411	-0.89482
		H	5.53395	3.15199	0.839618											H	5.5858	2.4389	0.822059
		H	6.74772	5.41775	-0.860326											H	7.09983	4.5354	-0.852226
		H	7.66446	4.23605	0.0777816											H	7.84525	3.22739	0.0694995
		H	6.65372	5.46164	0.860877											H	7.01726	4.57282	0.869688
		O	1.60924	5.16867	-0.235467											O	2.07314	5.13823	-0.110004
		C	-1.38956	4.04035	-0.0437815											C	-1.42862	4.06505	-0.136331
		O	-2.64175	3.50586	-0.00977428											O	-2.62745	3.43262	-0.101591
		C	-3.71911	4.46249	-0.0149636											C	-3.77879	4.29596	-0.0178311
		C	-5.02607	3.69434	-5.96293e-05											C	-5.01905	3.42426	-0.0075679
		H	-3.62335	5.11195	-0.881588											H	-3.76915	4.99752	-0.84928
		H	-3.61279	5.12712	0.839981											H	-3.69417	4.91946	0.868857
		C	-6.23781	4.62486	-0.000470451											C	-6.30058	4.25661	0.0090071
		H	-5.04629	3.03026	0.863028											H	-4.98369	2.74611	0.844505
		H	-5.05654	3.01566	-0.851349											H	-5.001	2.76022	-0.870391
		H	-6.23421	5.29594	0.856662											H	-6.34082	4.92306	0.868578
		H	-7.17525	4.06125	0.0073019											H	-7.19093	3.62144	0.0224238
		H	-6.24254	5.2836	-0.866913											H	-6.36496	4.91574	-0.854775
		O	-1.17686	5.22899	-0.0967352											O	-1.30384	5.26876	-0.0956004
		C	2.72114	0.969033	0.350809											C	2.60257	0.395873	0.31546
		N	2.84975	-0.42508	0.79879											N	2.87601	-0.97589	0.813776
		H	3.24166	1.6403	1.02038											H	3.11093	1.14433	0.912116
		H	3.1967	1.08821	-0.61716											H	3.0067	0.492332	-0.687007
		S	3.60283	-1.54794	-0.210027											S	3.64249	-2.07953	-0.220521
		C	5.38208	-1.37111	0.0692838											C	5.41434	-1.86316	0.0471993
		H	1.94253	-0.850901	0.981094											H	2.00511	-1.46885	1.00294
		C	5.82829	-0.06819	0.0725345											C	5.81956	-0.54776	0.0514778
		C	6.28257	-2.48836	0.0426976											C	6.3443	-2.9552	0.0294515
		C	7.71482	-2.2123	0.0343759											C	7.76745	-2.63778	0.0282202
		C	8.10585	-0.847291	0.0375196											C	8.11832	-1.26172	0.0345856
		C	7.20363	0.1917	0.0623602											C	7.1868	-0.248235	0.0516072
		H	7.55788	1.21786	0.0538829											H	7.51301	0.786253	0.0472504
		H	5.1388	0.763177	0.0573579											H	5.10031	0.259188	0.0320533
		H	9.14269	-0.575562	0.0122072											H	9.14706	-0.960184	0.0194496
		C	5.81257	-3.82263	0.0198153											C	5.91231	-4.30229	0.0098415
		C	6.71775	-4.85207	-0.00115139											C	6.8469	-5.30538	-0.0041422
		C	8.09744	-4.62261	-0.00230642											C	8.21943	-5.03629	-0.0020814
		C	8.6485	-3.33611	0.0140078											C	8.73312	-3.73419	0.0124956
		H	4.75285	-4.02205	0.0274368											H	4.85867	-4.53173	0.0156452
		H	6.36332	-5.87897	-0.013652											H	6.52283	-6.34226	-0.0140105
		H	8.73771	-5.49068	-0.0156648											H	8.88429	-5.88578	-0.0118021
		O	3.40089	-1.11217	-1.59301											O	3.39503	-1.64043	-1.59347
		O	3.06451	-2.837	0.233117											O	3.14177	-3.38136	0.23157
		N	10.0435	-3.24096	0.0159931											N	10.1242	-3.59833	0.016451
		C	10.8295	-2.0206	0.00168382											C	10.8747	-2.35573	-0.0006465
		H	10.6409	-1.39907	-0.872021											H	10.6647	-1.73968	-0.873404
		H	11.8867	-2.28409	-0.00445764											H	11.9391	-2.58868	-0.0110569
		H	10.6549	-1.38837	0.870376											H	10.686	-1.7289	0.86918
		C	10.8071	-4.48041	0.00264689											C	10.923	-4.81552	0.0040748
		H	10.5804	-5.11655	0.858635											H	10.7149	-5.4563	0.861159
		H	11.872	-4.2535	0.013692											H	11.981	-4.5586	0.0135396
		H	10.5938	-5.0926	-0.874207											H	10.7256	-5.43433	-0.871747
		7.5 N/m														7.5 N/m
			69														69
		C	-0.805814	1.55413	0.561489											C	-0.829604	1.44185	0.652663
		C	-0.40347	2.93648	0.0198136											C	-0.312904	3.10772	-0.217188
		C	0.929564	2.86297	-0.174614											C	0.935736	3.08238	-0.40297
		C	1.27351	1.36308	0.155376											C	1.13361	0.648729	0.21809
		C	-0.740603	0.463119	-0.487813											C	-1.02828	0.413263	-0.294853
		C	0.553513	0.352671	-0.759523											C	0.232826	-0.0683007	-0.583926
		H	-1.59697	-0.132428	-0.765016											H	-1.99632	0.123233	-0.670229
		H	1.11038	-0.393192	-1.29708											H	0.537252	-0.877468	-1.22104
		O	0.402977	1.244	1.31168											O	0.419028	1.24897	1.21316
		H	-1.71938	1.56656	1.13641											H	-1.61807	1.82106	1.27157
		C	1.89076	3.9927	-0.257529											C	2.11301	3.93569	-0.27577
		O	3.1723	3.54231	-0.256075											O	3.2782	3.24233	-0.294916
		C	4.19678	4.53971	-0.0950239											C	4.45774	4.0384	-0.0651123
		C	5.52951	3.81648	-0.0238338											C	5.66027	3.11614	-0.0283021
		H	3.98437	5.12546	0.796188											H	4.33049	4.60035	0.855458
		H	4.15423	5.25761	-0.910073											H	4.54493	4.80055	-0.837344
		C	6.71361	4.77992	0.0149744											C	6.97294	3.89732	0.0190931
		H	5.61738	3.13652	-0.870009											H	5.64098	2.45546	-0.89258
		H	5.53686	3.15472	0.841235											H	5.58123	2.43881	0.821191
		H	6.74111	5.42265	-0.861916											H	7.09182	4.53918	-0.850943
		H	7.66518	4.24278	0.0711558											H	7.83945	3.23094	0.0681935
		H	6.6538	5.46731	0.856261											H	7.01126	4.57663	0.867793
		O	1.61085	5.16878	-0.227886											O	2.06333	5.13414	-0.092208
		C	-1.38854	4.04157	-0.0476354											C	-1.43207	4.05953	-0.143204
		O	-2.64055	3.50635	-0.0135443											O	-2.633	3.43098	-0.104878
		C	-3.71843	4.46201	-0.0159202											C	-3.78144	4.29754	-0.0174706
		C	-5.02544	3.69413	-0.00116726											C	-5.02477	3.43042	-0.0068628
		H	-3.62331	5.11424	-0.879862											H	-3.77112	5.00185	-0.846005
		H	-3.61135	5.12627	0.838584											H	-3.69316	4.92026	0.868754
		C	-6.23705	4.62456	-0.000113394											C	-6.30328	4.26703	0.0089957
		H	-5.04542	3.02842	0.860024											H	-4.99197	2.75113	0.843786
		H	-5.057	3.01467	-0.851237											H	-5.00891	2.76489	-0.867939
		H	-6.23228	5.29703	0.855269											H	-6.34103	4.93569	0.866317
		H	-7.17487	4.06171	0.00867601											H	-7.19632	3.63576	0.0227652
		H	-6.24273	5.28476	-0.864765											H	-6.36503	4.92697	-0.853712
		O	-1.17648	5.23049	-0.0968758											O	-1.30307	5.2626	-0.101092
		C	2.72198	0.967825	0.34851											C	2.59398	0.380176	0.30429
		N	2.84642	-0.426006	0.800108											N	2.86974	-0.989235	0.809028
		H	3.24846	1.63998	1.01171											H	3.10716	1.13403	0.889607
		H	3.19456	1.08293	-0.620998											H	2.98992	0.469849	-0.701603
		S	3.60317	-1.55037	-0.205026											S	3.64993	-2.09211	-0.216976
		C	5.3818	-1.3719	0.0723293											C	5.41994	-1.86718	0.0520024
		H	1.93493	-0.850127	0.965487											H	1.99667	-1.48573	0.97946
		C	5.82752	-0.0687881	0.0730834											C	5.81981	-0.550178	0.0532455
		C	6.28226	-2.48914	0.0437884											C	6.3541	-2.9558	0.0322935
		C	7.71431	-2.21275	0.0347525											C	7.77599	-2.63298	0.0287735
		C	8.10517	-0.847676	0.0372927											C	8.12137	-1.25548	0.0330518
		C	7.20278	0.191289	0.0610764											C	7.18597	-0.245515	0.0502545
		H	7.55693	1.21745	0.0512392											H	7.50813	0.790218	0.0435097
		H	5.13775	0.762405	0.0573586											H	5.0971	0.253803	0.0329132
		H	9.14191	-0.575568	0.0123922											H	9.14893	-0.949913	0.0156145
		C	5.81272	-3.82361	0.0194305											C	5.92726	-4.3045	0.0120567
		C	6.71809	-4.85286	-0.00189317											C	6.86556	-5.30408	-0.0033477
		C	8.09765	-4.62314	-0.00205035											C	8.23702	-5.02984	-0.0018667
		C	8.64817	-3.33631	0.0143778											C	8.74584	-3.72579	0.0124799
		H	4.75326	-4.02403	0.0260163											H	4.87455	-4.53809	0.0180927
		H	6.36393	-5.87985	-0.0150258											H	6.54534	-6.34219	-0.0136936
		H	8.73789	-5.49127	-0.0152219											H	8.90499	-5.87685	-0.0120479
		O	3.39972	-1.11593	-1.58769											O	3.40319	-1.65779	-1.59097
		O	3.06524	-2.8394	0.23823											O	3.15401	-3.39512	0.23671
		N	10.043	-3.24023	0.0165472											N	10.1364	-3.58491	0.0155942
		C	10.829	-2.01982	0.00101396											C	10.8826	-2.33983	-0.0001924
		H	10.6389	-1.39761	-0.871262											H	10.6714	-1.72332	-0.871681
		H	11.8863	-2.28289	-0.00621306											H	11.9478	-2.56867	-0.0091459
		H	10.6549	-1.38623	0.868229											H	10.6899	-1.71276	0.867909
		C	10.8067	-4.47939	0.00319313											C	10.9397	-4.79903	0.0036094
		H	10.5798	-5.11625	0.8579											H	10.7336	-5.44132	0.8594
		H	11.8717	-4.25307	0.0134886											H	11.9969	-4.53869	0.0127781
		H	10.5924	-5.0929	-0.8718											H	10.7439	-5.41989	-0.870433
		8.0 N/m														8.0 N/m
			69														69
		C	-0.852037	1.54396	0.5525											C	-0.836562	1.44535	0.640181
		C	-0.411069	2.90833	-0.00239164											C	-0.300347	3.08495	-0.225974
		C	0.920431	2.79732	-0.190319											C	0.949157	3.05236	-0.412455
		C	1.22311	1.29094	0.157364											C	1.10542	0.591572	0.219328
		C	-0.812279	0.429393	-0.472152											C	-1.06351	0.395365	-0.279361
		C	0.479275	0.280254	-0.737292											C	0.18443	-0.123798	-0.560931
		H	-1.68108	-0.156905	-0.730543											H	-2.04061	0.111923	-0.636282
		H	1.01649	-0.497094	-1.25011											H	0.463302	-0.960089	-1.17433
		O	0.346432	1.21438	1.31372											O	0.410151	1.22976	1.20213
		H	-1.76919	1.59243	1.11924											H	-1.61746	1.84229	1.25736
		C	1.90658	3.90737	-0.260483											C	2.12788	3.90135	-0.275045
		O	3.18188	3.43944	-0.253179											O	3.29186	3.20583	-0.292804
		C	4.21233	4.4305	-0.0860539											C	4.47104	4.00148	-0.0602296
		C	5.54409	3.70642	-0.0240173											C	5.67337	3.07969	-0.0252196
		H	4.00345	5.01042	0.808842											H	4.34268	4.56202	0.860261
		H	4.16967	5.1572	-0.892687											H	4.55856	4.767	-0.828635
		C	6.72652	4.67182	0.0144682											C	6.9866	3.85981	0.0186392
		H	5.62924	3.03058	-0.872795											H	5.65127	2.41732	-0.887439
		H	5.5569	3.039	0.835949											H	5.59565	2.40178	0.823212
		H	6.74746	5.32117	-0.857167											H	7.10423	4.50133	-0.851166
		H	7.68018	4.13774	0.0629668											H	7.85337	3.19368	0.0671129
		H	6.66902	5.35526	0.8584											H	7.02679	4.54174	0.864563
		O	1.64637	5.08784	-0.225703											O	2.08043	5.09878	-0.0836444
		C	-1.36315	4.04343	-0.0607422											C	-1.39934	4.06152	-0.146581
		O	-2.6309	3.54642	-0.0247425											O	-2.61354	3.4591	-0.10185
		C	-3.67841	4.53504	-0.017944											C	-3.74199	4.35175	-0.0172485
		C	-5.00888	3.80953	-0.00256016											C	-5.00489	3.51387	-0.0058368
		H	-3.56561	5.19013	-0.877041											H	-3.71459	5.05495	-0.845655
		H	-3.54689	5.1922	0.837974											H	-3.63975	4.97532	0.866266
		C	-6.18987	4.77787	0.00146805											C	-6.26347	4.3796	0.0087236
		H	-5.04853	3.14169	0.855714											H	-4.98745	2.83387	0.844014
		H	-5.06286	3.13187	-0.852248											H	-5.00388	2.84595	-0.86462
		H	-6.16152	5.45083	0.855433											H	-6.2858	5.05124	0.863654
		H	-7.14557	4.24617	0.0118189											H	-7.17122	3.7698	0.0226712
		H	-6.17602	5.43966	-0.861319											H	-6.30906	5.04109	-0.853136
		O	-1.11675	5.22585	-0.101456											O	-1.24419	5.26147	-0.106346
		C	2.66562	0.87164	0.341428											C	2.56513	0.314439	0.286286
		N	2.78364	-0.522174	0.796188											N	2.84045	-1.05268	0.799123
		H	3.21099	1.54072	0.991134											H	3.09156	1.07242	0.85415
		H	3.12364	0.978721	-0.635832											H	2.94526	0.391846	-0.726123
		S	3.58014	-1.63544	-0.195493											S	3.64851	-2.15164	-0.212399
		C	5.35347	-1.40429	0.0785872											C	5.41384	-1.89863	0.059369
		H	1.86812	-0.954518	0.91548											H	1.96521	-1.55506	0.941561
		C	5.76414	-0.0897702	0.0725333											C	5.79552	-0.576202	0.0562308
		C	6.28477	-2.49641	0.048103											C	6.36315	-2.97436	0.0373608
		C	7.70862	-2.18019	0.0353741											C	7.78037	-2.63195	0.0306198
		C	8.06218	-0.805034	0.0342778											C	8.10657	-1.24983	0.0322824
		C	7.13161	0.208254	0.0569653											C	7.15738	-0.253089	0.0497528
		H	7.4564	1.24378	0.0433931											H	7.46534	0.786698	0.0399585
		H	5.05322	0.722386	0.0533276											H	5.06244	0.218228	0.0339077
		H	9.09094	-0.504867	0.00622435											H	9.12961	-0.929717	0.0113925
		C	5.85376	-3.84381	0.0233564											C	5.95548	-4.32902	0.0165565
		C	6.78841	-4.84673	-0.000210324											C	6.90796	-5.31512	-0.0012621
		C	8.16099	-4.57823	-0.00140712											C	8.27547	-5.02179	-0.0008683
		C	8.67438	-3.2762	0.0142382											C	8.76573	-3.71068	0.0130475
		H	4.80054	-4.07496	0.0305683											H	4.9063	-4.57807	0.0233881
		H	6.46398	-5.88343	-0.0141168											H	6.60247	-6.35765	-0.0126074
		H	8.82566	-5.42783	-0.0150685											H	8.95517	-5.8594	-0.0117477
		O	3.36226	-1.21917	-1.581											O	3.40129	-1.73081	-1.58976
		O	3.07892	-2.93545	0.257548											O	3.16937	-3.45877	0.246858
		N	10.0658	-3.13984	0.0143388											N	10.1541	-3.54976	0.0140584
		C	10.8172	-1.89795	0.00257579											C	10.8825	-2.2943	0.0015711
		H	10.6134	-1.27939	-0.868642											H	10.6647	-1.67872	-0.868362
		H	11.8815	-2.13074	-0.000835065											H	11.951	-2.50748	-0.0050725
		H	10.6218	-1.26894	0.867892											H	10.6783	-1.6699	0.868303
		C	10.865	-4.35644	0.00168268											C	10.9751	-4.75195	0.0021411
		H	10.6569	-4.99924	0.855993											H	10.7798	-5.39699	0.857747
		H	11.923	-4.0999	0.0102728											H	12.0284	-4.47639	0.0086777
		H	10.6665	-4.97773	-0.870732											H	10.7859	-5.37781	-0.869079
		8.5 N/m														8.5 N/m
			69														69
		C	-0.852839	1.54673	0.546013											C	-0.836938	1.47222	0.62422
		C	-0.41135	2.90933	-0.0108166											C	-0.306195	3.09851	-0.235989
		C	0.920702	2.79858	-0.195397											C	0.944948	3.07548	-0.419144
		C	1.22305	1.29273	0.154955											C	1.1027	0.604631	0.220928
		C	-0.811694	0.425259	-0.469656											C	-1.06566	0.404537	-0.276114
		C	0.480091	0.275305	-0.73248											C	0.180516	-0.123713	-0.546611
		H	-1.67927	-0.167262	-0.717607											H	-2.04389	0.113872	-0.623729
		H	1.01819	-0.509357	-1.23265											H	0.457262	-0.976406	-1.13839
		O	0.344921	1.22083	1.3109											O	0.408446	1.25758	1.19343
		H	-1.7725	1.59789	1.10786											H	-1.62163	1.86949	1.23601
		C	1.90681	3.90943	-0.257799											C	2.12404	3.92159	-0.271533
		O	3.18236	3.4425	-0.251868											O	3.28651	3.22311	-0.294123
		C	4.21254	4.43344	-0.0829803											C	4.46815	4.01341	-0.0579915
		C	5.54415	3.70912	-0.0217286											C	5.66763	3.08781	-0.0250221
		H	4.00257	5.01317	0.811105											H	4.34055	4.57206	0.862978
		H	4.16991	5.16215	-0.887314											H	4.55903	4.78233	-0.822183
		C	6.72817	4.6724	0.0142241											C	6.98357	3.86301	0.0182731
		H	5.62777	3.03111	-0.868337											H	5.64278	2.42542	-0.886561
		H	5.55744	3.04132	0.837271											H	5.58828	2.40776	0.821035
		H	6.749	5.32181	-0.856684											H	7.10244	4.50585	-0.849787
		H	7.68109	4.13698	0.0619938											H	7.8484	3.19432	0.0654736
		H	6.67288	5.3584	0.855581											H	7.02684	4.54573	0.862784
		O	1.64581	5.08956	-0.21659											O	2.07935	5.11727	-0.0683311
		C	-1.36391	4.04423	-0.0654224											C	-1.40725	4.07413	-0.153224
		O	-2.63147	3.54649	-0.0291152											O	-2.61997	3.46834	-0.109461
		C	-3.67942	4.53438	-0.0180737											C	-3.75164	4.35598	-0.0177439
		C	-5.00981	3.80886	-0.00244497											C	-5.01094	3.5128	-0.0064528
		H	-3.568	5.19302	-0.874037											H	-3.72909	5.06396	-0.841651
		H	-3.54603	5.19015	0.837939											H	-3.64875	4.97711	0.8667
		C	-6.1916	4.77602	0.00145542											C	-6.27482	4.37047	0.0087785
		H	-5.04938	3.13991	0.854334											H	-4.9898	2.83094	0.841173
		H	-5.06392	3.12993	-0.850503											H	-5.00647	2.84451	-0.864198
		H	-6.16398	5.45045	0.853632											H	-6.30186	5.04239	0.862647
		H	-7.147	4.24383	0.0116051											H	-7.17868	3.755	0.0220709
		H	-6.17806	5.43904	-0.859736											H	-6.32501	5.03355	-0.850956
		O	-1.11827	5.22692	-0.102852											O	-1.25553	5.27413	-0.107891
		C	2.66593	0.873328	0.337638											C	2.56263	0.328374	0.284244
		N	2.78215	-0.519811	0.795761											N	2.83247	-1.03918	0.799592
		H	3.21433	1.54414	0.98219											H	3.09318	1.08791	0.845727
		H	3.12231	0.977704	-0.640254											H	2.93945	0.401606	-0.729225
		S	3.58225	-1.6341	-0.192209											S	3.64275	-2.13925	-0.209291
		C	5.35518	-1.40314	0.0808686											C	5.40838	-1.8937	0.0625007
		H	1.86461	-0.951652	0.902102											H	1.95275	-1.53931	0.923394
		C	5.76607	-0.0886951	0.0727251											C	5.79626	-0.573065	0.0571324
		C	6.28565	-2.49587	0.0491883											C	6.35197	-2.97437	0.0388425
		C	7.70953	-2.18035	0.0353688											C	7.77083	-2.6392	0.0305527
		C	8.06357	-0.805251	0.0335585											C	8.10393	-1.25869	0.0309295
		C	7.13363	0.208715	0.0558471											C	7.15984	-0.256875	0.0485412
		H	7.459	1.2441	0.0412751											H	7.47322	0.781323	0.0374128
		H	5.0552	0.723545	0.052864											H	5.06663	0.224658	0.0339732
		H	9.09238	-0.505493	0.00508207											H	9.12858	-0.943844	0.0088154
		C	5.85355	-3.84293	0.0242841											C	5.93698	-4.32675	0.0174284
		C	6.7874	-4.84654	0.000157386											C	6.88397	-5.31804	-0.0012035
		C	8.16011	-4.57883	-0.00145151											C	8.25292	-5.03195	-0.0012034
		C	8.67445	-3.27714	0.0140945											C	8.7502	-3.72343	0.0127896
		H	4.80018	-4.07335	0.0316268											H	4.88653	-4.57012	0.0241146
		H	6.46221	-5.88303	-0.0136607											H	6.57267	-6.35884	-0.0124242
		H	8.82416	-5.42889	-0.0152924											H	8.92817	-5.87314	-0.0123449
		O	3.36474	-1.21764	-1.57712											O	3.39785	-1.71503	-1.58549
		O	3.07997	-2.93401	0.259584											O	3.15745	-3.44517	0.246758
		N	10.0659	-3.14187	0.0141454											N	10.1393	-3.57033	0.0141717
		C	10.8182	-1.90065	0.00226099											C	10.8747	-2.31912	0.0013346
		H	10.614	-1.28102	-0.867416											H	10.6605	-1.70223	-0.867869
		H	11.8824	-2.1338	-0.00133844											H	11.942	-2.53775	-0.0039248
		H	10.6227	-1.27039	0.866											H	10.6721	-1.69176	0.865636
		C	10.8641	-4.35898	0.00173471											C	10.9534	-4.77702	0.0022226
		H	10.6548	-5.00253	0.854538											H	10.7528	-5.42253	0.855615
		H	11.9224	-4.10373	0.0102948											H	12.0083	-4.50819	0.0099025
		H	10.6645	-4.98121	-0.869083											H	10.7608	-5.40223	-0.868059
		9.0 N/m														9.0 N/m
			69														69
		C	-0.859597	1.55822	0.540198											C	-0.840925	1.49101	0.609647
		C	-0.411659	2.91272	-0.0285596											C	-0.297062	3.09293	-0.243338
		C	0.919976	2.79397	-0.211325											C	0.955269	3.06747	-0.426454
		C	1.21497	1.28828	0.150316											C	1.07886	0.570731	0.222514
		C	-0.825924	0.419707	-0.455324											C	-1.09403	0.405053	-0.264912
		C	0.464669	0.259441	-0.717629											C	0.139474	-0.156435	-0.525692
		H	-1.69529	-0.178411	-0.683729											H	-2.07995	0.121205	-0.596809
		H	0.996165	-0.542041	-1.19787											H	0.392835	-1.03315	-1.09294
		O	0.337929	1.2363	1.3093											O	0.401797	1.25645	1.18207
		H	-1.78047	1.62414	1.09796											H	-1.62034	1.90032	1.22004
		C	1.90955	3.90292	-0.262048											C	2.1351	3.90994	-0.27073
		O	3.18488	3.43573	-0.259904											O	3.29666	3.20923	-0.292137
		C	4.21358	4.42592	-0.0781048											C	4.47858	3.99819	-0.0538322
		C	5.54699	3.70502	-0.0212891											C	5.67755	3.07242	-0.0234833
		H	3.99959	4.99634	0.820147											H	4.35069	4.55523	0.867308
		H	4.17187	5.1647	-0.872965											H	4.57011	4.77061	-0.81404
		C	6.72753	4.6723	0.0148378											C	6.99398	3.84636	0.017342
		H	5.63123	3.02928	-0.86892											H	5.65007	2.40934	-0.883776
		H	5.56452	3.0332	0.833947											H	5.59945	2.3907	0.820664
		H	6.74556	5.32244	-0.854977											H	7.1103	4.49219	-0.84821
		H	7.68303	4.14164	0.0630128											H	7.85896	3.17769	0.0605105
		H	6.66874	5.35997	0.854015											H	7.04039	4.52872	0.861317
		O	1.64938	5.0828	-0.207798											O	2.09226	5.10463	-0.0609595
		C	-1.35974	4.05238	-0.0761024											C	-1.38412	4.08589	-0.157118
		O	-2.62841	3.55755	-0.0360723											O	-2.60551	3.49706	-0.110264
		C	-3.67661	4.5445	-0.0190372											C	-3.7249	4.39966	-0.0181364
		C	-5.00501	3.81549	-0.00338308											C	-4.9946	3.57255	-0.0056929
		H	-3.56808	5.20765	-0.87135											H	-3.69373	5.10814	-0.840745
		H	-3.54224	5.19824	0.837787											H	-3.61326	5.02059	0.864788
		C	-6.19084	4.77709	0.0024001											C	-6.24837	4.44446	0.0087187
		H	-5.04108	3.1438	0.850853											H	-4.98113	2.89012	0.841055
		H	-5.0566	3.13642	-0.850844											H	-4.99806	2.90201	-0.861155
		H	-6.16439	5.45269	0.85303											H	-6.26668	5.12001	0.859404
		H	-7.14425	4.24138	0.0138387											H	-7.15959	3.83995	0.0240609
		H	-6.18119	5.44126	-0.857304											H	-6.29159	5.10725	-0.850992
		O	-1.11136	5.23453	-0.109535											O	-1.21541	5.28345	-0.111822
		C	2.65829	0.865598	0.327411											C	2.53785	0.287498	0.271137
		N	2.77491	-0.525044	0.793569											N	2.80553	-1.07831	0.793168
		H	3.21408	1.54017	0.960927											H	3.07834	1.05018	0.818791
		H	3.10752	0.962245	-0.654292											H	2.90336	0.350321	-0.746585
		S	3.58402	-1.6421	-0.185723											S	3.63269	-2.17708	-0.205304
		C	5.35611	-1.40534	0.0849229											C	5.39555	-1.91642	0.0671248
		H	1.85626	-0.958795	0.883788											H	1.92435	-1.58141	0.896303
		C	5.76449	-0.0901343	0.0729107											C	5.77439	-0.593129	0.0584454
		C	6.28836	-2.49664	0.051457											C	6.34651	-2.99079	0.041621
		C	7.71173	-2.1789	0.0354451											C	7.76303	-2.6462	0.0312724
		C	8.06336	-0.803228	0.0311518											C	8.08667	-1.26347	0.0299583
		C	7.13174	0.209255	0.052905											C	7.1359	-0.268059	0.0474897
		H	7.45568	1.24499	0.0357101											H	7.44223	0.772113	0.0345969
		H	5.05189	0.720667	0.0520557											H	5.03967	0.199899	0.0339164
		H	9.09177	-0.501922	0.000522957											H	9.10909	-0.941512	0.0060572
		C	5.85846	-3.84443	0.0259038											C	5.94072	-4.34599	0.0196964
		C	6.79398	-4.84645	0.000775088											C	6.89442	-5.3308	-0.0002909
		C	8.16618	-4.57665	-0.00102133											C	8.26134	-5.03555	-0.0008909
		C	8.67851	-3.27412	0.0138393											C	8.74976	-3.72373	0.013007
		H	4.80555	-4.07676	0.0328796											H	4.89211	-4.59701	0.0268087
		H	6.47037	-5.88346	-0.0136969											H	6.59002	-6.3736	-0.0118154
		H	8.83166	-5.42554	-0.0149567											H	8.94219	-5.8722	-0.012539
		O	3.36499	-1.23319	-1.57204											O	3.38712	-1.76124	-1.5833
		O	3.08539	-2.94152	0.271128											O	3.15617	-3.48471	0.254495
		N	10.0697	-3.13703	0.0125261											N	10.1377	-3.56136	0.0137911
		C	10.8206	-1.89503	0.00284032											C	10.865	-2.30549	0.0021412
		H	10.6175	-1.27439	-0.865783											H	10.6478	-1.68892	-0.86595
		H	11.8851	-2.1266	0.0017802											H	11.9337	-2.51673	-0.0014645
		H	10.6214	-1.26418	0.864662											H	10.6564	-1.6784	0.864559
		C	10.8698	-4.35289	0.000904476											C	10.9601	-4.76243	0.0017413
		H	10.6615	-4.99697	0.852977											H	10.7637	-5.41022	0.853786
		H	11.9278	-4.0964	0.00851446											H	12.0132	-4.48693	0.008847
		H	10.6701	-4.97744	-0.867603											H	10.7708	-5.39011	-0.866809
		9.5 N/m														9.5 N/m
			69														69
		C	-0.861332	1.56027	0.533029											C	-0.851469	1.4779	0.593165
		C	-0.412212	2.91313	-0.0371914											C	-0.309238	3.06576	-0.250372
		C	0.92002	2.79424	-0.216199											C	0.944882	3.0491	-0.430997
		C	1.21415	1.28888	0.148128											C	1.06268	0.536036	0.22478
		C	-0.826034	0.414726	-0.453052											C	-1.11058	0.373839	-0.259804
		C	0.464769	0.253291	-0.712422											C	0.119006	-0.200684	-0.509199
		H	-1.69331	-0.190052	-0.671522											H	-2.09892	0.0831639	-0.578411
		H	0.995762	-0.555996	-1.17956											H	0.365185	-1.09284	-1.05534
		O	0.335214	1.24199	1.30621											O	0.390102	1.24007	1.1722
		H	-1.78458	1.62884	1.08581											H	-1.63307	1.88763	1.2004
		C	1.90983	3.90374	-0.258923											C	2.12013	3.89557	-0.266863
		O	3.18544	3.43764	-0.257926											O	3.28459	3.19914	-0.29148
		C	4.21371	4.42802	-0.0749904											C	4.46398	3.991	-0.0515695
		C	5.547	3.70718	-0.0192853											C	5.66545	3.06863	-0.0222373
		H	3.9992	4.99853	0.822328											H	4.33401	4.54738	0.868958
		H	4.17149	5.16859	-0.867598											H	4.55376	4.76579	-0.809106
		C	6.72915	4.67217	0.0146467											C	6.98066	3.84435	0.0168042
		H	5.62959	3.02978	-0.865062											H	5.63807	2.40408	-0.880761
		H	5.56507	3.03469	0.834708											H	5.58964	2.38579	0.820584
		H	6.74682	5.32324	-0.853813											H	7.09592	4.49019	-0.848233
		H	7.68373	4.13985	0.060956											H	7.84698	3.17748	0.060513
		H	6.67346	5.36119	0.85226											H	7.02651	4.52927	0.858127
		O	1.64901	5.08316	-0.198374											O	2.07274	5.08846	-0.0475474
		C	-1.3603	4.05307	-0.0806673											C	-1.39163	4.06538	-0.160942
		O	-2.62897	3.5579	-0.0407817											O	-2.61599	3.48263	-0.112892
		C	-3.67709	4.54455	-0.0191286											C	-3.73028	4.391	-0.0179783
		C	-5.00593	3.81669	-0.00311016											C	-5.00504	3.57205	-0.0059046
		H	-3.56981	5.21135	-0.868119											H	-3.69583	5.10228	-0.837516
		H	-3.54037	5.19654	0.837913											H	-3.61356	5.01055	0.864595
		C	-6.1916	4.77817	0.00237064											C	-6.2532	4.45158	0.0084877
		H	-5.04268	3.14403	0.849662											H	-4.99609	2.88785	0.838855
		H	-5.05841	3.13635	-0.848831											H	-5.01263	2.9008	-0.860158
		H	-6.1656	5.45502	0.851365											H	-6.26799	5.12758	0.858244
		H	-7.14506	4.24274	0.0133859											H	-7.16855	3.85346	0.0223478
		H	-6.18159	5.4434	-0.855868											H	-6.29106	5.11688	-0.848923
		O	-1.11236	5.23537	-0.110191											O	-1.21693	5.26192	-0.114034
		C	2.65778	0.866293	0.324286											C	2.52313	0.258976	0.264397
		N	2.77303	-0.523593	0.793463											N	2.79753	-1.10399	0.790902
		H	3.21685	1.54234	0.95251											H	3.06521	1.02784	0.801531
		H	3.10483	0.960072	-0.658171											H	2.88072	0.316955	-0.755808
		S	3.58591	-1.64128	-0.18233											S	3.64339	-2.19656	-0.200422
		C	5.35763	-1.40465	0.0873358											C	5.40332	-1.91829	0.0713688
		H	1.85301	-0.957011	0.8716											H	1.91812	-1.61426	0.875105
		C	5.76596	-0.0895245	0.0733154											C	5.77021	-0.591683	0.0589527
		C	6.28938	-2.49636	0.0524789											C	6.36375	-2.98435	0.0441328
		C	7.71273	-2.17898	0.0354022											C	7.7771	-2.62725	0.0318231
		C	8.06454	-0.803248	0.0305451											C	8.08832	-1.24169	0.0290085
		C	7.13319	0.209604	0.0520157											C	7.12878	-0.254752	0.0459021
		H	7.45735	1.24532	0.0340333											H	7.42605	0.787915	0.0311095
		H	5.05308	0.721131	0.0516956											H	5.02839	0.19473	0.032534
		H	9.09287	-0.501927	-0.000229766											H	9.10767	-0.910241	0.0040137
		C	5.85892	-3.84392	0.0265965											C	5.97021	-4.34311	0.0213279
		C	6.79383	-4.84644	0.000943514											C	6.93269	-5.31936	4.15e-05
		C	8.16611	-4.57711	-0.001074											C	8.29695	-5.01203	-0.0007488
		C	8.67891	-3.27478	0.0137227											C	8.77352	-3.69583	0.012908
		H	4.80596	-4.07595	0.0338003											H	4.92397	-4.60372	0.028205
		H	6.46974	-5.88327	-0.0133448											H	6.63756	-6.3648	-0.0123228
		H	8.83101	-5.42647	-0.01489											H	8.98517	-5.84258	-0.012563
		O	3.36722	-1.23199	-1.56795											O	3.39533	-1.78566	-1.57885
		O	3.08657	-2.94081	0.27302											O	3.17875	-3.5079	0.260518
		N	10.0701	-3.13821	0.0124826											N	10.1599	-3.52087	0.0126758
		C	10.8213	-1.89666	0.00278118											C	10.8759	-2.25874	0.0021488
		H	10.6178	-1.27505	-0.864323											H	10.6535	-1.64265	-0.864315
		H	11.8858	-2.12786	0.00155693											H	11.9465	-2.46007	-0.0009139
		H	10.6219	-1.26479	0.863121											H	10.6607	-1.63279	0.863135
		C	10.8696	-4.35422	0.000977437											C	10.9932	-4.71423	0.0013314
		H	10.6605	-4.99903	0.85159											H	10.8021	-5.36435	0.85215
		H	11.9278	-4.09894	0.00846424											H	12.0438	-4.42956	0.0082291
		H	10.6689	-4.9796	-0.865982											H	10.809	-5.34511	-0.865295
		10.0 N/m														10.0 N/m
			69														69
		C	-0.865713	1.57103	0.527779											C	-0.856352	1.49017	0.577941
		C	-0.411463	2.91742	-0.0516748											C	-0.303029	3.05965	-0.25465
		C	0.920618	2.79252	-0.228565											C	0.952716	3.04082	-0.433746
		C	1.20882	1.28731	0.144528											C	1.04276	0.510104	0.22531
		C	-0.836054	0.411211	-0.440476											C	-1.13293	0.371941	-0.254276
		C	0.453804	0.241639	-0.69898											C	0.0867547	-0.226742	-0.493848
		H	-1.70392	-0.199157	-0.641467											H	-2.1269	0.0842345	-0.558248
		H	0.978682	-0.582322	-1.14716											H	0.31551	-1.13664	-1.01824
		O	0.33067	1.25691	1.30482											O	0.382067	1.23668	1.1622
		H	-1.79013	1.6512	1.07652											H	-1.63593	1.90615	1.18346
		C	1.91279	3.90101	-0.260759											C	2.12847	3.88497	-0.26395
		O	3.18881	3.43638	-0.264552											O	3.29215	3.18655	-0.288958
		C	4.21502	4.42736	-0.0717884											C	4.4725	3.97674	-0.0490625
		C	5.54928	3.70851	-0.016567											C	5.67293	3.05346	-0.0200878
		H	3.99532	4.99222	0.827144											H	4.34322	4.53409	0.870249
		H	4.17427	5.17489	-0.857733											H	4.5635	4.75293	-0.804569
		C	6.73094	4.674	0.0154863											C	6.98916	3.82715	0.0166068
		H	5.63206	3.02931	-0.860358											H	5.64358	2.38696	-0.876414
		H	5.56848	3.0353	0.836267											H	5.59688	2.37031	0.821769
		H	6.75072	5.32149	-0.854961											H	7.10531	4.47069	-0.849318
		H	7.6858	4.14256	0.0664877											H	7.85512	3.15998	0.0626383
		H	6.67266	5.36915	0.847422											H	7.03561	4.51662	0.853632
		O	1.65148	5.07971	-0.187855											O	2.08325	5.07711	-0.0393542
		C	-1.3567	4.06052	-0.089625											C	-1.3726	4.07454	-0.161833
		O	-2.62571	3.56609	-0.0496785											O	-2.60457	3.50735	-0.111786
		C	-3.6754	4.55034	-0.0202429											C	-3.70707	4.42988	-0.0180653
		C	-5.00124	3.81692	-0.00362093											C	-4.99263	3.62826	-0.0052557
		H	-3.57291	5.22324	-0.864609											H	-3.66307	5.14064	-0.836946
		H	-3.53724	5.1993	0.838289											H	-3.58229	5.05016	0.862275
		C	-6.1929	4.77054	0.00322177											C	-6.22885	4.52417	0.008291
		H	-5.03339	3.14179	0.846877											H	-4.99276	2.94359	0.838565
		H	-5.05051	3.13558	-0.848168											H	-5.00908	2.95514	-0.857342
		H	-6.17023	5.449	0.850426											H	-6.23552	5.20063	0.857187
		H	-7.14293	4.22902	0.0152541											H	-7.15262	3.93911	0.0201942
		H	-6.18823	5.43677	-0.85368											H	-6.25621	5.19218	-0.84685
		O	-1.10776	5.24264	-0.113717											O	-1.18283	5.26866	-0.114548
		C	2.65283	0.863139	0.317138											C	2.50254	0.227273	0.255055
		N	2.76848	-0.524514	0.793161											N	2.77486	-1.13473	0.785802
		H	3.21668	1.54311	0.936275											H	3.05151	0.99815	0.782168
		H	3.09527	0.951032	-0.667601											H	2.8526	0.278073	-0.767514
		S	3.58696	-1.64498	-0.176195											S	3.63527	-2.22544	-0.19715
		C	5.35852	-1.4056	0.0911753											C	5.39323	-1.93678	0.0755869
		H	1.84774	-0.9591	0.858561											H	1.89468	-1.64719	0.850974
		C	5.7657	-0.0901094	0.0745596											C	5.75378	-0.608402	0.0602323
		C	6.29105	-2.49668	0.0544877											C	6.35889	-2.99843	0.0465988
		C	7.71424	-2.17839	0.0360887											C	7.77058	-2.63459	0.0325613
		C	8.06498	-0.802327	0.0304322											C	8.07503	-1.24759	0.0284061
		C	7.13287	0.209864	0.0516584											C	7.11081	-0.265265	0.0450911
		H	7.45629	1.2458	0.032756											H	7.40339	0.778637	0.0284235
		H	5.05203	0.719902	0.051983											H	5.00829	0.174569	0.0324832
		H	9.09313	-0.50009	-0.000968506											H	9.09272	-0.911026	0.0020415
		C	5.86145	-3.84449	0.0275698											C	5.97219	-4.35916	0.0229695
		C	6.79689	-4.84648	0.000784815											C	6.93959	-5.3306	0.0006241
		C	8.16902	-4.57637	-0.000779405											C	8.30229	-5.01669	-0.0003445
		C	8.68107	-3.27365	0.0141485											C	8.77239	-3.69819	0.0130531
		H	4.80864	-4.07731	0.0348591											H	4.92735	-4.62531	0.029594
		H	6.47343	-5.88352	-0.014855											H	6.64979	-6.37754	-0.0122389
		H	8.83432	-5.42543	-0.0141998											H	8.99454	-5.84387	-0.0121654
		O	3.36704	-1.24031	-1.56237											O	3.38799	-1.81954	-1.57657
		O	3.08864	-2.94379	0.282205											O	3.17674	-3.53832	0.265055
		N	10.0722	-3.13639	0.01271											N	10.1579	-3.51657	0.0118449
		C	10.8232	-1.89475	0.00405629											C	10.868	-2.2512	0.0023415
		H	10.6201	-1.27183	-0.861633											H	10.6429	-1.63478	-0.862562
		H	11.8878	-2.12547	0.00397885											H	11.9396	-2.44706	-0.0001003
		H	10.6221	-1.26189	0.86267											H	10.6487	-1.6256	0.861911
		C	10.8721	-4.352	0.000893435											C	10.9972	-4.70571	0.0010846
		H	10.6632	-4.99797	0.850119											H	10.8093	-5.35712	0.851027
		H	11.9303	-4.09682	0.00759693											H	12.0465	-4.41619	0.0072819
		H	10.6703	-4.97866	-0.864267											H	10.8154	-5.33929	-0.863465
		11.0 N/m														11.0 N/m
			69														69
		C	-0.87439	1.57908	0.512195											C	-0.868899	1.48194	0.547879
		C	-0.414451	2.91806	-0.0761913											C	-0.31222	3.02434	-0.263968
		C	0.918199	2.78781	-0.246393											C	0.946828	3.01425	-0.439456
		C	1.2009	1.28314	0.137863											C	1.01326	0.453862	0.228612
		C	-0.846833	0.400193	-0.430273											C	-1.16311	0.336701	-0.247339
		C	0.442694	0.221849	-0.682939											C	0.0443537	-0.292738	-0.465038
		H	-1.71361	-0.219391	-0.607345											H	-2.16337	0.04814	-0.529512
		H	0.962349	-0.621374	-1.10022											H	0.252019	-1.23008	-0.949296
		O	0.320398	1.27298	1.29812											O	0.365719	1.21447	1.14381
		H	-1.80293	1.67162	1.05091											H	-1.6512	1.89981	1.14862
		C	1.91258	3.8956	-0.26198											C	2.11558	3.86408	-0.259276
		O	3.18889	3.43247	-0.267841											O	3.28311	3.17082	-0.286804
		C	4.21329	4.42314	-0.0649712											C	4.45852	3.9664	-0.044505
		C	5.54927	3.7076	-0.0155116											C	5.66443	3.05098	-0.0191311
		H	3.99008	4.9809	0.835909											H	4.32509	4.52141	0.874226
		H	4.17121	5.18026	-0.840733											H	4.54489	4.7484	-0.793736
		C	6.73026	4.67348	0.0141111											C	6.97621	3.83133	0.015921
		H	5.63022	3.02902	-0.858603											H	5.63656	2.38356	-0.873596
		H	5.57355	3.02937	0.832057											H	5.59356	2.36348	0.818507
		H	6.74445	5.32662	-0.851034											H	7.08483	4.48238	-0.844261
		H	7.68594	4.14312	0.0577985											H	7.84667	3.1698	0.0554152
		H	6.67664	5.36794	0.845611											H	7.02208	4.51954	0.852744
		O	1.65077	5.0733	-0.175446											O	2.06538	5.05399	-0.023319
		C	-1.35649	4.06479	-0.104142											C	-1.36731	4.05663	-0.165029
		O	-2.62677	3.57314	-0.0618049											O	-2.60792	3.50763	-0.110872
		C	-3.6748	4.5582	-0.0208986											C	-3.69468	4.44822	-0.0174272
		C	-5.00172	3.82713	-0.00401473											C	-4.99404	3.67012	-0.0043066
		H	-3.57488	5.24011	-0.857251											H	-3.63751	5.16027	-0.833191
		H	-3.53066	5.20199	0.839138											H	-3.55856	5.06876	0.859824
		C	-6.19357	4.77993	0.00360521											C	-6.21469	4.58631	0.0080468
		H	-5.03426	3.14865	0.842638											H	-5.00593	2.98396	0.836992
		H	-5.05214	3.14432	-0.846058											H	-5.02206	2.99422	-0.852701
		H	-6.17111	5.46091	0.847555											H	-6.20827	5.26854	0.851203
		H	-7.14355	4.23853	0.0157132											H	-7.14879	4.01814	0.0230796
		H	-6.18949	5.44849	-0.85026											H	-6.23197	5.25408	-0.846272
		O	-1.10549	5.24654	-0.120445											O	-1.16065	5.2477	-0.117258
		C	2.64634	0.859039	0.306596											C	2.47444	0.176858	0.242383
		N	2.76486	-0.52504	0.792598											N	2.75456	-1.18144	0.778906
		H	3.21756	1.54497	0.910855											H	3.02725	0.955873	0.753191
		H	3.08166	0.938092	-0.681155											H	2.81204	0.220283	-0.783499
		S	3.59332	-1.64723	-0.167615											S	3.64439	-2.26203	-0.191443
		C	5.36392	-1.405	0.0959047											C	5.39776	-1.95076	0.0826772
		H	1.84447	-0.963319	0.83787											H	1.87837	-1.7049	0.8117
		C	5.76987	-0.0892536	0.0742174											C	5.74428	-0.618599	0.0620727
		C	6.29638	-2.49605	0.0561497											C	6.37425	-3.00272	0.0505872
		C	7.71928	-2.17763	0.0347779											C	7.78203	-2.62468	0.0334667
		C	8.06936	-0.801271	0.0265172											C	8.07203	-1.23465	0.0269608
		C	7.13694	0.210993	0.0470319											C	7.09788	-0.262083	0.0433892
		H	7.46036	1.24684	0.0254664											H	7.38036	0.784497	0.024268
		H	5.05476	0.71975	0.0510704											H	4.99073	0.156771	0.0320817
		H	9.09734	-0.498613	-0.00637425											H	9.08603	-0.887154	-0.0016766
		C	5.86648	-3.84381	0.0291896											C	6.00155	-4.36731	0.0257483
		C	6.8015	-4.84604	0.0018219											C	6.97859	-5.32895	0.00147
		C	8.17352	-4.57605	-0.000986451											C	8.33797	-5.00139	-0.0001782
		C	8.68582	-3.2734	0.0127325											C	8.79457	-3.67812	0.0132381
		H	4.81387	-4.07666	0.0365756											H	4.95971	-4.64457	0.0323036
		H	6.47754	-5.88293	-0.0122795											H	6.69901	-6.37867	-0.0118587
		H	8.83838	-5.42541	-0.0147464											H	9.0384	-5.82159	-0.0126665
		O	3.37227	-1.24612	-1.55343											O	3.39726	-1.86174	-1.57129
		O	3.09712	-2.94618	0.291926											O	3.20016	-3.57986	0.270045
		N	10.0769	-3.13696	0.0101867											N	10.178	-3.48247	0.0116743
		C	10.8281	-1.89582	0.00296297											C	10.8758	-2.21047	0.0027677
		H	10.6254	-1.27093	-0.860079											H	10.6452	-1.59465	-0.859899
		H	11.8928	-2.12581	0.00429847											H	11.9493	-2.395	0.0021956
		H	10.6246	-1.26108	0.858327											H	10.6477	-1.58447	0.85852
		C	10.8765	-4.35261	0.000274346											C	11.0294	-4.66279	0.0007378
		H	10.6663	-4.99918	0.847528											H	10.8471	-5.31823	0.847561
		H	11.9349	-4.09882	0.00642103											H	12.0759	-4.36369	0.0067046
		H	10.6734	-4.98266	-0.860884											H	10.8526	-5.3001	-0.860811
		12.0 N/m														12.0 N/m
			69														69
		C	-0.905907	1.56762	0.496862											C	-0.87755	1.48459	0.520799
		C	-0.422865	2.89481	-0.0970377											C	-0.310707	2.99963	-0.267496
		C	0.908809	2.74315	-0.258971											C	0.95199	2.99041	-0.439673
		C	1.16774	1.23569	0.136892											C	0.983644	0.407272	0.230386
		C	-0.89047	0.369863	-0.420066											C	-1.1932	0.318984	-0.244069
		C	0.397366	0.169107	-0.663492											C	-0.0006157	-0.342207	-0.441769
		H	-1.76217	-0.248872	-0.575814											H	-2.20077	0.0355527	-0.505597
		H	0.904799	-0.695922	-1.05041											H	0.184082	-1.30267	-0.889791
		O	0.282042	1.25571	1.29469											O	0.350881	1.19558	1.12915
		H	-1.83891	1.68279	1.02288											H	-1.6619	1.90383	1.11797
		C	1.91504	3.84115	-0.259946											C	2.11635	3.84422	-0.253823
		O	3.18934	3.37261	-0.26271											O	3.28577	3.15283	-0.281639
		C	4.21151	4.36537	-0.0586752											C	4.45951	3.95065	-0.0414362
		C	5.55126	3.65878	-0.0156429											C	5.66686	3.03799	-0.0166849
		H	3.98723	4.92047	0.842109											H	4.32569	4.50844	0.874261
		H	4.16322	5.12764	-0.828085											H	4.54428	4.73456	-0.787941
		C	6.7237	4.63431	0.0132665											C	6.97815	3.81833	0.0149826
		H	5.63424	2.98206	-0.858612											H	5.63768	2.36711	-0.867246
		H	5.58392	2.97539	0.826313											H	5.59735	2.34915	0.81868
		H	6.72443	5.29673	-0.843899											H	7.08515	4.46978	-0.843821
		H	7.68559	4.11483	0.0473423											H	7.8498	3.15846	0.0543586
		H	6.66787	5.32443	0.846888											H	7.02482	4.51107	0.846872
		O	1.66131	5.02013	-0.166791											O	2.06438	5.03303	-0.0119228
		C	-1.34201	4.06086	-0.111314											C	-1.35002	4.05072	-0.164362
		O	-2.62301	3.59769	-0.0645275											O	-2.59882	3.51858	-0.109984
		C	-3.64428	4.61001	-0.0199528											C	-3.67375	4.47213	-0.0164675
		C	-4.99278	3.92131	-0.00420533											C	-4.9823	3.70992	-0.0042399
		H	-3.52433	5.29299	-0.851702											H	-3.60711	5.18623	-0.828662
		H	-3.48072	5.25018	0.838096											H	-3.52981	5.09247	0.858436
		C	-6.15155	4.91344	0.00409794											C	-6.19402	4.63717	0.0075765
		H	-5.048	3.24094	0.838579											H	-5.002	3.02106	0.833549
		H	-5.0655	3.23959	-0.844265											H	-5.01701	3.03222	-0.849756
		H	-6.10436	5.59559	0.844984											H	-6.18263	5.32045	0.848607
		H	-7.1205	4.40707	0.0162599											H	-7.13381	4.07851	0.0203051
		H	-6.12371	5.58458	-0.846239											H	-6.20354	5.30881	-0.842673
		O	-1.06759	5.23741	-0.119401											O	-1.12765	5.23865	-0.114618
		C	2.6114	0.800803	0.30065											C	2.44415	0.125794	0.230685
		N	2.73261	-0.582236	0.789088											N	2.72355	-1.23118	0.771814
		H	3.19227	1.48829	0.892499											H	3.00476	0.908335	0.727267
		H	3.03849	0.875919	-0.690226											H	2.77125	0.161097	-0.797633
		S	3.58702	-1.69684	-0.16033											S	3.641	-2.30433	-0.184413
		C	5.35441	-1.42959	0.100442											C	5.38978	-1.96894	0.0892164
		H	1.8156	-1.0303	0.805295											H	1.84981	-1.761	0.7703
		C	5.74339	-0.108842	0.0735929											C	5.72067	-0.632777	0.0635481
		C	6.3011	-2.50871	0.0582181											C	6.37855	-3.00976	0.053925
		C	7.71984	-2.17156	0.0350249											C	7.78179	-2.61546	0.034243
		C	8.05186	-0.790935	0.0252053											C	8.05537	-1.22236	0.0259615
		C	7.10637	0.208879	0.0443196											C	7.07015	-0.261164	0.0417628
		H	7.41662	1.24854	0.0210966											H	7.34134	0.788124	0.0204258
		H	5.0179	0.690655	0.0477805											H	4.95861	0.13418	0.031506
		H	9.07561	-0.474686	-0.00809589											H	9.06491	-0.862305	-0.0039984
		C	5.88973	-3.86218	0.029787											C	6.02218	-4.37866	0.0275038
		C	6.83863	-4.85141	0.00157552											C	7.0107	-5.32853	0.0017036
		C	8.20692	-4.56319	-0.00055335											C	8.36613	-4.98515	-1.9e-06
		C	8.70153	-3.25374	0.0128877											C	8.80691	-3.65658	0.0132274
		H	4.84041	-4.10973	0.0363196											H	4.98386	-4.66884	0.033389
		H	6.52891	-5.89257	-0.0134322											H	6.74337	-6.38142	-0.0124457
		H	8.88334	-5.40341	-0.0140546											H	9.07619	-5.79699	-0.0127675
		O	3.36076	-1.30298	-1.54612											O	3.39305	-1.91261	-1.56538
		O	3.10882	-3.00167	0.300753											O	3.2121	-3.62624	0.278858
		N	10.0905	-3.09814	0.00965398											N	10.1878	-3.444	0.0107222
		C	10.8256	-1.8475	0.00331002											C	10.8703	-2.16398	0.002935
		H	10.6144	-1.22272	-0.85659											H	10.6322	-1.54855	-0.856774
		H	11.8932	-2.06291	0.00490887											H	11.946	-2.33475	0.0031539
		H	10.6125	-1.21362	0.855798											H	10.633	-1.53896	0.85568
		C	10.9071	-4.30234	9.54764e-05											C	11.0539	-4.61335	0.0004194
		H	10.7052	-4.95339	0.844692											H	10.879	-5.27271	0.844562
		H	11.9619	-4.03446	0.00563995											H	12.0967	-4.30203	0.0060723
		H	10.7114	-4.93759	-0.857671											H	10.8841	-5.25546	-0.85773
		13.0 N/m														13.0 N/m
			69														69
		C	-0.911504	1.5745	0.483453											C	-0.883715	1.49412	0.49653
		C	-0.423609	2.89833	-0.111279											C	-0.30077	2.98884	-0.272146
		C	0.908675	2.74368	-0.266701											C	0.96512	2.97299	-0.439472
		C	1.1633	1.23587	0.133345											C	0.961076	0.379826	0.232172
		C	-0.895529	0.365087	-0.415735											C	-1.21513	0.312495	-0.243258
		C	0.392419	0.159937	-0.653447											C	-0.0343334	-0.372403	-0.423354
		H	-1.76594	-0.260254	-0.552484											H	-2.22805	0.0313659	-0.486455
		H	0.898175	-0.716303	-1.01652											H	0.133153	-1.35024	-0.840301
		O	0.274119	1.26722	1.28903											O	0.338492	1.18884	1.11712
		H	-1.84916	1.69593	0.998938											H	-1.67144	1.91716	1.08653
		C	1.91646	3.8409	-0.255439											C	2.1282	3.82732	-0.249218
		O	3.19082	3.37266	-0.261194											O	3.29724	3.13439	-0.276749
		C	4.21333	4.36439	-0.0550408											C	4.4711	3.93179	-0.0385359
		C	5.55282	3.65783	-0.0139652											C	5.67789	3.01919	-0.0161433
		H	3.98799	4.91944	0.844166											H	4.33803	4.49099	0.875107
		H	4.16494	5.13086	-0.819424											H	4.55457	4.71842	-0.781429
		C	6.7269	4.63083	0.0137389											C	6.99086	3.7959	0.0147465
		H	5.63436	2.97919	-0.85438											H	5.64611	2.3471	-0.864491
		H	5.58612	2.9715	0.824416											H	5.60771	2.32703	0.815268
		H	6.72883	5.29422	-0.841487											H	7.09813	4.45103	-0.840106
		H	7.68826	4.11054	0.0485335											H	7.86164	3.13477	0.0516709
		H	6.67186	5.32491	0.843009											H	7.04051	4.48958	0.844506
		O	1.66291	5.01913	-0.15249											O	2.0785	5.01569	-0.0040452
		C	-1.34088	4.06652	-0.116753											C	-1.32136	4.05947	-0.163031
		O	-2.62247	3.60408	-0.0710965											O	-2.57926	3.54774	-0.108968
		C	-3.64456	4.61466	-0.0198421											C	-3.6391	4.51728	-0.0161279
		C	-4.99193	3.92415	-0.00387835											C	-4.95874	3.77517	-0.0043082
		H	-3.52764	5.304	-0.845817											H	-3.56056	5.23234	-0.825359
		H	-3.47898	5.2533	0.837715											H	-3.48573	5.13793	0.855792
		C	-6.15338	4.91244	0.00419144											C	-6.15752	4.71815	0.0069639
		H	-5.04574	3.2411	0.835701											H	-4.98825	3.0842	0.830365
		H	-5.06328	3.23988	-0.840856											H	-5.00265	3.09555	-0.84673
		H	-6.10794	5.59742	0.841709											H	-6.1368	5.40386	0.84469
		H	-7.12146	4.40455	0.0160034											H	-7.10527	4.1733	0.0194385
		H	-6.12673	5.5858	-0.843247											H	-6.15735	5.39217	-0.840303
		O	-1.06566	5.24285	-0.116627											O	-1.0801	5.24333	-0.110219
		C	2.60742	0.798912	0.294579											C	2.42029	0.0924107	0.224185
		N	2.72855	-0.582329	0.788426											N	2.6951	-1.26483	0.767258
		H	3.19493	1.4894	0.875137											H	2.98814	0.87619	0.710111
		H	3.02996	0.86772	-0.697746											H	2.74029	0.121981	-0.805305
		S	3.59018	-1.69755	-0.154634											S	3.63178	-2.33259	-0.178563
		C	5.35682	-1.42941	0.103753											C	5.37827	-1.98666	0.0953819
		H	1.8122	-1.03255	0.786994											H	1.82294	-1.7975	0.736467
		C	5.7449	-0.108555	0.0735606											C	5.70307	-0.649005	0.0652594
		C	6.30313	-2.50856	0.0596257											C	6.37169	-3.02324	0.0569489
		C	7.72163	-2.17134	0.0349261											C	7.77313	-2.62273	0.0349874
		C	8.05327	-0.790612	0.024171											C	8.0403	-1.22859	0.0253202
		C	7.10778	0.209335	0.0425136											C	7.05091	-0.271795	0.0405978
		H	7.418	1.24894	0.0179352											H	7.31814	0.778327	0.0170237
		H	5.0185	0.690138	0.0467982											H	4.93755	0.114531	0.0317841
		H	9.077	-0.474205	-0.00949106											H	9.04809	-0.863805	-0.0057409
		C	5.89144	-3.86184	0.0305932											C	6.02174	-4.39371	0.0290095
		C	6.84006	-4.85128	0.00198708											C	7.01468	-5.33894	0.0020252
		C	8.20832	-4.56307	-0.000299018											C	8.36854	-4.98945	0.0004883
		C	8.70302	-3.25367	0.0124894											C	8.80324	-3.6589	0.0132806
		H	4.84213	-4.10936	0.0362845											H	4.98492	-4.68904	0.0343609
		H	6.53007	-5.89238	-0.0132343											H	6.75201	-6.39298	-0.0128458
		H	8.88451	-5.4034	-0.0135513											H	9.08214	-5.79816	-0.0122212
		O	3.36379	-1.30304	-1.53911											O	3.3863	-1.9424	-1.55925
		O	3.11207	-3.00303	0.304112											O	3.2091	-3.65713	0.282191
		N	10.0919	-3.09824	0.00837457											N	10.1831	-3.43972	0.0094719
		C	10.8271	-1.84795	0.00309809											C	10.8604	-2.15708	0.0031833
		H	10.6155	-1.22084	-0.853774											H	10.6197	-1.53985	-0.853309
		H	11.8948	-2.06238	0.00533987											H	11.9368	-2.32271	0.0040736
		H	10.6123	-1.21232	0.852632											H	10.6188	-1.53162	0.853165
		C	10.9085	-4.30217	-0.000226358											C	11.0549	-4.60459	-0.0005287
		H	10.7056	-4.95461	0.84187											H	10.8829	-5.2664	0.841078
		H	11.9635	-4.03537	0.00505642											H	12.0964	-4.28906	0.0042988
		H	10.7116	-4.94019	-0.854467											H	10.8869	-5.25015	-0.855181
		14.0 N/m														14.0 N/m
			69														69
		C	-0.929154	1.59014	0.472054											C	-0.897793	1.47198	0.471351
		C	-0.426742	2.90551	-0.127136											C	-0.317924	2.95211	-0.278798
		C	0.904399	2.73633	-0.277215											C	0.951562	2.94375	-0.441253
		C	1.14397	1.22631	0.131067											C	0.944577	0.344974	0.233366
		C	-0.92352	0.366245	-0.405715											C	-1.23011	0.271041	-0.244232
		C	0.362668	0.144433	-0.636822											C	-0.0530702	-0.422455	-0.405463
		H	-1.79665	-0.259551	-0.523825											H	-2.24498	-0.0187186	-0.469672
		H	0.855541	-0.75011	-0.972414											H	0.108556	-1.41479	-0.790603
		O	0.252818	1.28071	1.28512											O	0.32102	1.16491	1.10569
		H	-1.86896	1.72798	0.978709											H	-1.69413	1.88814	1.05485
		C	1.91992	3.8266	-0.254009											C	2.10419	3.81093	-0.246188
		O	3.19225	3.35369	-0.263371											O	3.28006	3.12837	-0.273125
		C	4.21622	4.34191	-0.0502567											C	4.4464	3.93599	-0.035964
		C	5.55561	3.63623	-0.0136631											C	5.66305	3.03693	-0.0134681
		H	3.98947	4.89161	0.850289											H	4.30783	4.49642	0.874853
		H	4.16818	5.11671	-0.80548											H	4.52295	4.7255	-0.775726
		C	6.72772	4.61088	0.0144129											C	6.96687	3.8284	0.0133003
		H	5.63655	2.9586	-0.853684											H	5.63729	2.36037	-0.857388
		H	5.59173	2.94503	0.819556											H	5.60231	2.34347	0.8164
		H	6.72773	5.27634	-0.838052											H	7.06408	4.4851	-0.840355
		H	7.69087	4.0942	0.0498694											H	7.84621	3.17888	0.0496314
		H	6.66954	5.30764	0.840083											H	7.00964	4.52731	0.838049
		O	1.67188	5.00514	-0.140304											O	2.04441	4.9981	0.0028415
		C	-1.33314	4.08341	-0.123378											C	-1.33093	4.03153	-0.163471
		O	-2.61796	3.63001	-0.0787239											O	-2.59321	3.52873	-0.108644
		C	-3.63728	4.64219	-0.0200992											C	-3.64494	4.50659	-0.0145029
		C	-4.98355	3.94987	-0.00463919											C	-4.97168	3.77796	-0.0032113
		H	-3.52214	5.33842	-0.839703											H	-3.56001	5.22434	-0.819701
		H	-3.4687	5.2779	0.837827											H	-3.48495	5.12692	0.855206
		C	-6.1498	4.93144	0.00486436											C	-6.16132	4.73187	0.0070965
		H	-5.03415	3.26248	0.83055											H	-5.00863	3.08512	0.828424
		H	-5.05232	3.26451	-0.839727											H	-5.02199	3.09641	-0.842576
		H	-6.10643	5.6191	0.83907											H	-6.13424	5.42028	0.841344
		H	-7.11528	4.41874	0.0178971											H	-7.11488	4.19742	0.0190536
		H	-6.12761	5.60684	-0.839882											H	-6.15356	5.40782	-0.837447
		O	-1.0496	5.25763	-0.114629											O	-1.08252	5.21368	-0.107953
		C	2.58803	0.782973	0.286971											C	2.40571	0.0665409	0.219682
		N	2.71349	-0.596792	0.783998											N	2.68924	-1.28875	0.763713
		H	3.18364	1.47583	0.85518											H	2.97212	0.857007	0.695994
		H	3.00311	0.847533	-0.707838											H	2.72085	0.094276	-0.810047
		S	3.59358	-1.7063	-0.151526											S	3.64664	-2.34564	-0.175477
		C	5.35975	-1.43368	0.108372											C	5.39022	-1.98794	0.100701
		H	1.80137	-1.05536	0.76074											H	1.82337	-1.83058	0.710512
		C	5.74423	-0.112013	0.0740083											C	5.70637	-0.648154	0.067072
		C	6.3091	-2.51049	0.0616541											C	6.38993	-3.0186	0.0596751
		C	7.72699	-2.16984	0.0349541											C	7.78883	-2.60947	0.0355086
		C	8.05488	-0.78824	0.0231099											C	8.04711	-1.21368	0.0244391
		C	7.10651	0.20902	0.0407988											C	7.05184	-0.26284	0.0398278
		H	7.4144	1.24909	0.0146059											H	7.31279	0.788916	0.015033
		H	5.0151	0.684371	0.0453285											H	4.93581	0.110523	0.032089
		H	9.07772	-0.46865	-0.0113595											H	9.0525	-0.842377	-0.007938
		C	5.90109	-3.86473	0.0316857											C	6.04865	-4.39129	0.0306914
		C	6.85219	-4.85175	0.00223274											C	7.04737	-5.33039	0.0025485
		C	8.21967	-4.56031	-0.000197351											C	8.39895	-4.97265	0.0005293
		C	8.71121	-3.24981	0.0120735											C	8.82531	-3.63939	0.0132137
		H	4.85252	-4.11516	0.0369056											H	5.01387	-4.69338	0.0352192
		H	6.54473	-5.8935	-0.0131122											H	6.79109	-6.38601	-0.0125286
		H	8.89753	-5.3993	-0.0131547											H	9.1175	-5.77693	-0.0124505
		O	3.37171	-1.30729	-1.53415											O	3.40454	-1.95099	-1.55434
		O	3.11902	-3.01522	0.300766											O	3.23169	-3.67508	0.277679
		N	10.0999	-3.09149	0.00714204											N	10.2038	-3.41194	0.009143
		C	10.8329	-1.84014	0.00361556											C	10.8733	-2.12549	0.0028348
		H	10.6204	-1.21074	-0.850202											H	10.6279	-1.50812	-0.850992
		H	11.9011	-2.05196	0.00686589											H	11.9508	-2.28359	0.0040163
		H	10.6149	-1.20336	0.850326											H	10.6265	-1.49923	0.849576
		C	10.9189	-4.29367	-0.000577027											C	11.0829	-4.57111	-2.93e-05
		H	10.7176	-4.94747	0.839689											H	10.9138	-5.23587	0.838707
		H	11.9736	-4.02589	0.00306064											H	12.1225	-4.24997	0.0051751
		H	10.7214	-4.93548	-0.85061											H	10.9186	-5.22031	-0.851497
		15.0 N/m														15.0 N/m
			69														69
		C	-0.935334	1.5937	0.45771											C	-0.901386	1.47876	0.452055
		C	-0.427275	2.90524	-0.14301											C	-0.31824	2.94751	-0.28259
		C	0.904639	2.7332	-0.285445											C	0.954016	2.93896	-0.440415
		C	1.13925	1.22316	0.128766											C	0.937908	0.342294	0.232256
		C	-0.928349	0.357779	-0.401043											C	-1.23603	0.264037	-0.245176
		C	0.358028	0.131474	-0.625244											C	-0.0625605	-0.435883	-0.393171
		H	-1.80002	-0.273226	-0.502401											H	-2.2528	-0.031922	-0.454294
		H	0.84854	-0.772912	-0.937258											H	0.0941899	-1.43877	-0.753183
		O	0.243807	1.29024	1.27965											O	0.313732	1.16806	1.09751
		H	-1.87959	1.739	0.95326											H	-1.70455	1.89189	1.02812
		C	1.92124	3.82344	-0.250764											C	2.10279	3.81079	-0.242598
		O	3.19459	3.35318	-0.261221											O	3.28001	3.12983	-0.26757
		C	4.21778	4.34258	-0.0477222											C	4.44609	3.93798	-0.0336906
		C	5.55727	3.63732	-0.01151											C	5.66186	3.03813	-0.0116144
		H	3.98951	4.89424	0.850065											H	4.30803	4.50213	0.873714
		H	4.16925	5.11942	-0.799971											H	4.52179	4.72821	-0.771823
		C	6.73278	4.60757	0.0130412											C	6.9685	3.82408	0.0135112
		H	5.63579	2.95552	-0.847217											H	5.63318	2.35927	-0.852489
		H	5.59371	2.94496	0.819425											H	5.59965	2.34257	0.815261
		H	6.73336	5.2743	-0.837258											H	7.06783	4.48234	-0.83752
		H	7.69425	4.08774	0.0464236											H	7.84569	3.17172	0.0488189
		H	6.67955	5.30784	0.834994											H	7.01539	4.52554	0.834727
		O	1.6716	5.00084	-0.129446											O	2.04116	4.99779	0.0065212
		C	-1.33173	4.08506	-0.130687											C	-1.32498	4.03399	-0.163121
		O	-2.61739	3.63298	-0.0871165											O	-2.58959	3.53534	-0.111176
		C	-3.63549	4.6453	-0.0201521											C	-3.64034	4.51307	-0.0143737
		C	-4.98282	3.95541	-0.00389199											C	-4.96635	3.78341	-0.0031069
		H	-3.52221	5.34811	-0.833437											H	-3.55629	5.23477	-0.815226
		H	-3.462	5.2781	0.83766											H	-3.47872	5.13359	0.853676
		C	-6.14868	4.93702	0.00487201											C	-6.15916	4.73258	0.0067281
		H	-5.03455	3.26603	0.828437											H	-5.00173	3.08796	0.825362
		H	-5.05273	3.26717	-0.835433											H	-5.01476	3.09938	-0.839469
		H	-6.10557	5.62743	0.835725											H	-6.13476	5.42339	0.837913
		H	-7.11478	4.42567	0.0172072											H	-7.11124	4.1956	0.0180293
		H	-6.12536	5.61443	-0.837109											H	-6.15318	5.41093	-0.834763
		O	-1.04734	5.25889	-0.113321											O	-1.07283	5.21497	-0.10337
		C	2.58394	0.779635	0.283818											C	2.39873	0.0627632	0.215677
		N	2.71113	-0.598196	0.785903											N	2.67936	-1.29269	0.761166
		H	3.18437	1.47654	0.841017											H	2.96926	0.85483	0.683666
		H	2.99461	0.838395	-0.712088											H	2.71058	0.0858189	-0.81389
		S	3.59556	-1.70826	-0.145165											S	3.64883	-2.34634	-0.17062
		C	5.36087	-1.43403	0.111016											C	5.39188	-1.98697	0.105772
		H	1.80055	-1.059	0.749354											H	1.81542	-1.83585	0.686554
		C	5.7441	-0.111943	0.074005											C	5.70711	-0.647006	0.0688815
		C	6.31003	-2.51071	0.0625855											C	6.39173	-3.0175	0.0618411
		C	7.72754	-2.16939	0.0347484											C	7.79053	-2.60789	0.0355134
		C	8.0547	-0.787564	0.0220524											C	8.0481	-1.2119	0.023499
		C	7.10612	0.209748	0.0391539											C	7.05243	-0.261332	0.0390018
		H	7.41393	1.24999	0.0122033											H	7.31319	0.790459	0.0129193
		H	5.01386	0.683541	0.0445577											H	4.93592	0.111157	0.03318
		H	9.07746	-0.467875	-0.0123229											H	9.05325	-0.839858	-0.0096662
		C	5.90219	-3.86515	0.0318667											C	6.05059	-4.39025	0.0318995
		C	6.85362	-4.85187	0.00232585											C	7.04943	-5.32917	0.0027131
		C	8.22101	-4.55995	0.000159029											C	8.40091	-4.97113	0.0004286
		C	8.71202	-3.24915	0.0118842											C	8.82716	-3.63777	0.0126103
		H	4.85369	-4.11596	0.0362853											H	5.01591	-4.69268	0.0360915
		H	6.54652	-5.89382	-0.0131931											H	6.79333	-6.38486	-0.0127011
		H	8.89937	-5.39854	-0.0126663											H	9.11942	-5.77542	-0.0123232
		O	3.37119	-1.30887	-1.52615											O	3.4107	-1.94841	-1.54815
		O	3.12174	-3.01775	0.305462											O	3.23405	-3.67747	0.277159
		N	10.1004	-3.09014	0.00613388											N	10.2055	-3.4103	0.0076444
		C	10.8328	-1.83871	0.00307549											C	10.8753	-2.12419	0.0027376
		H	10.619	-1.20738	-0.847767											H	10.6299	-1.50437	-0.848144
		H	11.9012	-2.04908	0.00640202											H	11.9528	-2.28167	0.0049387
		H	10.6131	-1.2004	0.846978											H	10.6263	-1.49629	0.846451
		C	10.9204	-4.29131	-0.00069958											C	11.0846	-4.56926	-0.0004155
		H	10.718	-4.9467	0.836888											H	10.9149	-5.23495	0.83633
		H	11.9749	-4.02341	0.003238											H	12.1245	-4.24915	0.003687
		H	10.7227	-4.93561	-0.847635											H	10.9186	-5.22171	-0.847913
		16.0 N/m														16.0 N/m
			69														69
		C	-0.96823	1.58649	0.444092											C	-0.919707	1.46073	0.430935
		C	-0.435498	2.88738	-0.157161											C	-0.317622	2.91167	-0.284469
		C	0.894376	2.69226	-0.291643											C	0.958048	2.89067	-0.43765
		C	1.10307	1.17873	0.130965											C	0.904268	0.292417	0.234799
		C	-0.975996	0.337853	-0.395029											C	-1.26829	0.235135	-0.247839
		C	0.307681	0.0872315	-0.607999											C	-0.106671	-0.485271	-0.378667
		H	-1.85474	-0.285717	-0.482254											H	-2.28967	-0.0553263	-0.442561
		H	0.781206	-0.835341	-0.892978											H	0.0334535	-1.50029	-0.711779
		O	0.202775	1.27269	1.27665											O	0.287889	1.13285	1.08948
		H	-1.91501	1.75182	0.928246											H	-1.72694	1.87679	0.999603
		C	1.92474	3.77017	-0.247521											C	2.10147	3.77019	-0.23852
		O	3.19512	3.29195	-0.256516											O	3.28193	3.09392	-0.259888
		C	4.21984	4.28059	-0.0455126											C	4.4431	3.90965	-0.0310635
		C	5.55927	3.57731	-0.0107084											C	5.66464	3.01884	-0.0100358
		H	3.99154	4.83509	0.849175											H	4.30349	4.47739	0.872714
		H	4.16935	5.05911	-0.794862											H	4.51192	4.70096	-0.767817
		C	6.73459	4.54713	0.0119087											C	6.96584	3.81288	0.0128546
		H	5.63724	2.8935	-0.843595											H	5.63863	2.33704	-0.847551
		H	5.59746	2.88329	0.81748											H	5.60754	2.32103	0.814125
		H	6.73258	5.21705	-0.834732											H	7.05823	4.4748	-0.835026
		H	7.69669	4.02847	0.0421286											H	7.8483	3.16768	0.0460272
		H	6.68346	5.24886	0.83158											H	7.00923	4.51674	0.831136
		O	1.68557	4.94948	-0.1228											O	2.0365	4.95735	0.0087398
		C	-1.31682	4.08562	-0.13476											C	-1.30087	4.02005	-0.158691
		O	-2.61244	3.66238	-0.0894447											O	-2.57683	3.54914	-0.104804
		C	-3.60376	4.70086	-0.0192785											C	-3.60366	4.55213	-0.012912
		C	-4.97105	4.05288	-0.00286916											C	-4.94812	3.85825	-0.0029896
		H	-3.47099	5.40426	-0.828178											H	-3.49799	5.27141	-0.812323
		H	-3.41096	5.32986	0.836029											H	-3.4284	5.17343	0.850885
		C	-6.10494	5.07081	0.00506213											C	-6.11531	4.83802	0.0062017
		H	-5.04522	3.36385	0.826915											H	-5.00251	3.16168	0.822426
		H	-5.06325	3.36476	-0.831256											H	-5.01411	3.17328	-0.836296
		H	-6.04001	5.76255	0.832427											H	-6.07284	5.53025	0.834461
		H	-7.08762	4.59243	0.0167233											H	-7.08172	4.32755	0.0168246
		H	-6.05891	5.74943	-0.833992											H	-6.0905	5.51893	-0.831864
		O	-1.00923	5.25352	-0.11093											O	-1.02512	5.19561	-0.0988786
		C	2.54553	0.723464	0.282367											C	2.36443	0.0085936	0.210676
		N	2.67689	-0.654777	0.782401											N	2.6472	-1.34622	0.756902
		H	3.15427	1.41955	0.830379											H	2.94011	0.80313	0.667798
		H	2.94958	0.781736	-0.715323											H	2.6686	0.0272965	-0.819962
		S	3.58869	-1.7514	-0.142365											S	3.64184	-2.38811	-0.165138
		C	5.35134	-1.45683	0.114706											C	5.38108	-2.00853	0.110812
		H	1.7732	-1.12653	0.716502											H	1.78987	-1.89666	0.654948
		C	5.71867	-0.130319	0.0736505											C	5.68246	-0.66536	0.0695787
		C	6.31377	-2.52207	0.0644341											C	6.39188	-3.02876	0.0641351
		C	7.72705	-2.16302	0.0353831											C	7.78632	-2.60453	0.0360281
		C	8.03709	-0.777531	0.0219735											C	8.0291	-1.20637	0.0227784
		C	7.0765	0.207865	0.0379136											C	7.02378	-0.266331	0.0375012
		H	7.37214	1.25126	0.00991346											H	7.27501	0.787451	0.009955
		H	4.97856	0.655683	0.0411965											H	4.90354	0.0848241	0.0321171
		H	9.05559	-0.444744	-0.0122699											H	9.02999	-0.823274	-0.011013
		C	5.92388	-3.88174	0.0325377											C	6.06622	-4.40515	0.0327415
		C	6.88841	-4.85586	0.00256711											C	7.07552	-5.33291	0.0028366
		C	8.25198	-4.54639	0.000680081											C	8.42305	-4.96047	0.0008188
		C	8.72586	-3.2294	0.0122236											C	8.83444	-3.62256	0.0127638
		H	4.87878	-4.14631	0.0359769											H	5.03517	-4.71954	0.0358172
		H	6.59519	-5.90178	-0.0131853											H	6.83077	-6.39124	-0.0130069
		H	8.9412	-5.37599	-0.0122904											H	9.1503	-5.75682	-0.0120752
		O	3.36327	-1.34819	-1.52096											O	3.40419	-1.99137	-1.54205
		O	3.13026	-3.06867	0.300988											O	3.24174	-3.72446	0.279393
		N	10.1121	-3.05202	0.00604107											N	10.2101	-3.3793	0.0071874
		C	10.8287	-1.79161	0.00282151											C	10.8657	-2.08613	0.0029501
		H	10.6059	-1.1609	-0.845057											H	10.6127	-1.46679	-0.844906
		H	11.8998	-1.98745	0.00595065											H	11.9449	-2.23078	0.0051792
		H	10.6002	-1.15394	0.843764											H	10.6087	-1.45938	0.843956
		C	10.9483	-4.24183	-0.000722842											C	11.1028	-4.52756	-0.0004917
		H	10.7537	-4.90214	0.8337											H	10.9405	-5.1969	0.833683
		H	11.9993	-3.96056	0.00353929											H	12.1391	-4.19606	0.0032658
		H	10.7588	-4.89081	-0.844803											H	10.9437	-5.18442	-0.844765
		17.0 N/m														17.0 N/m
			69														69
		C	-0.972823	1.59109	0.432023											C	-0.925264	1.46409	0.414385
		C	-0.435627	2.88988	-0.167978											C	-0.317712	2.90568	-0.287419
		C	0.894676	2.69289	-0.296457											C	0.960609	2.88113	-0.436036
		C	1.09962	1.17884	0.128422											C	0.89718	0.290696	0.233242
		C	-0.979765	0.33386	-0.39237											C	-1.27467	0.227679	-0.250119
		C	0.303921	0.0803731	-0.599912											C	-0.115729	-0.496477	-0.369481
		H	-1.85594	-0.295421	-0.46509											H	-2.2973	-0.0679765	-0.430955
		H	0.773841	-0.850054	-0.864851											H	0.019961	-1.51951	-0.679845
		O	0.196025	1.28119	1.27125											O	0.278471	1.13316	1.08334
		H	-1.92306	1.76174	0.90695											H	-1.7393	1.87763	0.97514
		C	1.92545	3.77049	-0.242744											C	2.10031	3.76584	-0.235313
		O	3.19589	3.29283	-0.252411											O	3.28243	3.09172	-0.254122
		C	4.22123	4.2804	-0.0423534											C	4.4428	3.90893	-0.0292882
		C	5.55991	3.57648	-0.00928706											C	5.66473	3.01915	-0.0084042
		H	3.99377	4.83699	0.850073											H	4.30341	4.48062	0.870843
		H	4.1704	5.06137	-0.78836											H	4.50975	4.70076	-0.764707
		C	6.73562	4.54505	0.0122803											C	6.96687	3.81078	0.0124591
		H	5.63616	2.89044	-0.839491											H	5.63722	2.3347	-0.842679
		H	5.59861	2.8796	0.815474											H	5.60745	2.31939	0.813025
		H	6.73279	5.21685	-0.831808											H	7.05904	4.47441	-0.832968
		H	7.69812	4.02734	0.0425158											H	7.84878	3.16495	0.0440238
		H	6.68393	5.24986	0.828268											H	7.01301	4.51727	0.827264
		O	1.68586	4.94908	-0.11249											O	2.03354	4.95333	0.0102878
		C	-1.31535	4.08933	-0.137333											C	-1.29374	4.02098	-0.157352
		O	-2.61113	3.66622	-0.0926641											O	-2.57231	3.55546	-0.106323
		C	-3.60277	4.70317	-0.0187448											C	-3.59723	4.55926	-0.0125083
		C	-4.96922	4.05426	-0.00333351											C	-4.94147	3.86527	-0.0023625
		H	-3.47043	5.41121	-0.822766											H	-3.49154	5.28182	-0.808072
		H	-3.40891	5.33175	0.835451											H	-3.41972	5.18123	0.849176
		C	-6.1045	5.06982	0.0051053											C	-6.11137	4.84102	0.0064252
		H	-5.04307	3.36154	0.822445											H	-4.99461	3.16592	0.819813
		H	-5.06035	3.36458	-0.829465											H	-5.00618	3.17793	-0.832795
		H	-6.03939	5.76414	0.82923											H	-6.07131	5.53583	0.831546
		H	-7.08673	4.59081	0.0172624											H	-7.07653	4.32831	0.0164963
		H	-6.05934	5.75085	-0.830988											H	-6.08811	5.52397	-0.828917
		O	-1.0076	5.25694	-0.106496											O	-1.01321	5.19509	-0.0934389
		C	2.5425	0.722183	0.277243											C	2.35708	0.0060189	0.208228
		N	2.67458	-0.654118	0.782022											N	2.63787	-1.349	0.755088
		H	3.15769	1.42094	0.813637											H	2.93594	0.802228	0.657787
		H	2.94071	0.77429	-0.722088											H	2.65924	0.0207642	-0.821751
		S	3.59144	-1.75136	-0.137292											S	3.6434	-2.38641	-0.161234
		C	5.35324	-1.45629	0.117186											C	5.38235	-2.00687	0.115339
		H	1.77279	-1.12774	0.703639											H	1.78344	-1.90088	0.634856
		C	5.72003	-0.129782	0.0734731											C	5.68344	-0.663724	0.0712233
		C	6.3151	-2.52173	0.0650868											C	6.39279	-3.02732	0.0660316
		C	7.7282	-2.16281	0.0348358											C	7.78725	-2.60324	0.0361659
		C	8.03815	-0.777328	0.0208627											C	8.02997	-1.20511	0.0221763
		C	7.07774	0.20833	0.0363064											C	7.02471	-0.264931	0.0369668
		H	7.37361	1.25164	0.00758907											H	7.27606	0.788769	0.0085461
		H	4.97952	0.655865	0.0404734											H	4.90415	0.0861615	0.0328482
		H	9.05651	-0.444332	-0.0134825											H	9.03086	-0.82206	-0.0119828
		C	5.92476	-3.88122	0.0326232											C	6.06691	-4.40361	0.0335437
		C	6.88885	-4.85561	0.00237054											C	7.076	-5.33149	0.0031136
		C	8.25243	-4.5465	0.000543963											C	8.42356	-4.95928	0.0011269
		C	8.72653	-3.22955	0.0116074											C	8.8352	-3.62145	0.0124635
		H	4.87967	-4.14573	0.0353326											H	5.03587	-4.71796	0.0356453
		H	6.59515	-5.90138	-0.0135862											H	6.831	-6.38974	-0.0130772
		H	8.94115	-5.37652	-0.0119265											H	9.15053	-5.75583	-0.0118264
		O	3.36575	-1.34764	-1.51454											O	3.41037	-1.98321	-1.53601
		O	3.13286	-3.06911	0.303992											O	3.2428	-3.72502	0.275591
		N	10.1126	-3.05232	0.00495704											N	10.2109	-3.37858	0.0059203
		C	10.8294	-1.79236	0.00274657											C	10.8672	-2.08597	0.0028628
		H	10.6061	-1.15925	-0.842064											H	10.6141	-1.46413	-0.842017
		H	11.9005	-1.98762	0.00611157											H	11.9463	-2.23044	0.005772
		H	10.5997	-1.15314	0.841031											H	10.6086	-1.4576	0.841061
		C	10.9487	-4.24188	-0.000853562											C	11.1033	-4.52682	-0.000837
		H	10.753	-4.90332	0.831308											H	10.9401	-5.19744	0.831033
		H	11.9998	-3.96162	0.00301019											H	12.1398	-4.1964	0.0025226
		H	10.7578	-4.89345	-0.841519											H	10.9431	-5.18658	-0.841536
		18.0 N/m														18.0 N/m
			69														69
		C	-0.986916	1.60164	0.422168											C	-0.938937	1.45228	0.397348
		C	-0.438396	2.89416	-0.178686											C	-0.318952	2.88243	-0.290033
		C	0.890794	2.6865	-0.30229											C	0.96212	2.84815	-0.433894
		C	1.084	1.17103	0.128399											C	0.876747	0.264187	0.233772
		C	-1.00155	0.335243	-0.386217											C	-1.2941	0.206276	-0.252457
		C	0.280598	0.0686642	-0.586324											C	-0.141354	-0.527387	-0.358944
		H	-1.88186	-0.290005	-0.445528											H	-2.31908	-0.0894969	-0.420437
		H	0.74022	-0.873249	-0.828788											H	-0.0143581	-1.55839	-0.647455
		O	0.178122	1.28985	1.26796											O	0.259227	1.11271	1.07777
[truncated: 202 more rows]
